# Supplementary material for: Integrated Analysis of the Transcriptome and Metabolome Revealed the Molecular Mechanisms Underlying the Enhanced Salt Tolerance of Rice Due to the Application of Exogenous Melatonin
Source: Front Plant Sci. 2021 Jan 14;11:618680. doi: 10.3389/fpls.2020.618680 (PMC7840565; doi:10.3389/fpls.2020.618680)
Supplement: Supplementary Table 1 — Genes and the corresponding primers for the quantitative real-time PCR analysis. [file Table_1.XLSX]

## Sheet: Sheet3
Table S1. List of genes and the corresponding primers for the quantitative real-time PCR
Gene Name	Gene ID	F（5'-3'）	R（5'-3'）
OsTDC1	LOC_Os08g04540	CAATGTCAAGCCGGGGTA	CGGAGCTCCTTCATGGTG
OsTDC2	LOC_Os07g25590	ACTTGTGCCTCCCACTTCTG	GTAAGTGGCGCTCCTACTGC
OsTDC3	LOC_Os01g56380	GCTCCTGGAGGAGGTGAAC	GGACAACCTTCCACGCTTC
T5H	LOC_Os12g16720	GGCGAGATCGACCTCAAG	GCCCACTCGAAGTGGTAGAG
SNAT	LOC_Os05g40260	CCGAACTTTGCTCCAGAGAG	CTTGATGCCTTGAGGGTCAG
ASMT1	LOC_Os09g17560	CCAAGGCTCCCAGTAACAAC	GCCGCATAATCTTGACACAG
ASMT2	LOC_Os10g02880	TGAGGCCATGTACACACTCA	CTAACACACGCGCCATTTG
M2H (2-ODD11)	LOC_Os10g40934	AAATTGCTTTGTCCGCAATC	TCACTTCATCTGGCACTCCA
M2H (2-ODD21)	LOC_Os04g57180	GGGCTCCTTCTTCGTCATC	AACGACATCCTCGACTGCTC
M2H (2-ODD19)	LOC_Os08g37456	CGTTCTCAACCCAAACGAGT	CCTGTACATTTTGGGGTGGT
M2H (2-ODD33)	LOC_Os09g07020	TCAGCCAACACTTCATCGAG	GGCAACACCACCTGTTCTCT
