# Supplementary material for: Integrated Analysis of the Transcriptome and Metabolome Revealed the Molecular Mechanisms Underlying the Enhanced Salt Tolerance of Rice Due to the Application of Exogenous Melatonin
Source: Front Plant Sci. 2021 Jan 14;11:618680. doi: 10.3389/fpls.2020.618680 (PMC7840565; doi:10.3389/fpls.2020.618680)
Supplement: Supplementary Table 2 — Genes differentially expressed in the 02428 seedlings under salt stress conditions. [file Table_2.XLSX]

## Sheet: Sheet1
Table S2. List of genes differentially expressed in 02428 seedling under salt stress
Gene ID	log2FC	FDR	Function_Annotation
Os01g0100400	3.79702	3.24944e-08	Multicopper oxidase
Os01g0101700	-1.72153	3.9028e-05	DnaJ domain
Os01g0102000	4.7878	4.27421e-10	Phosphoesterase family
Os01g0102300	-1.55503	0.000298611	Unknown
Os01g0102400	-2.93234	0.00736276	Core histone H2A/H2B/H3/H4
Os01g0102600	-1.13745	0.00766627	Shikimate kinase
Os01g0103000	-1.17872	0.00410673	Snf7
Os01g0104900	2.82853	4.96445e-10	Transferase family
Os01g0106900	-1.3141	0.00434298	1-deoxy-D-xylulose 5-phosphate reductoisomerase
Os01g0110100	-2.09206	0.00279172	EXS family
Os01g0110200	2.59677	0.00133107	Unknown
Os01g0110500	2.37062	3.96089e-05	Protein tyrosine kinase
Os01g0110800	5.70757	3.99017e-05	Leucine rich repeat
Os01g0113600	2.71297	0.00130679	Thaumatin family
Os01g0113750	6.92121	8.39611e-10	Protein kinase domain
Os01g0113800	8.1	6.15562e-11	Protein kinase domain
Os01g0113900	-2.31097	0.000708735	Protein kinase domain
Os01g0115533	-3.17707	0.000944243	Wall-associated receptor kinase galacturonan-binding
Os01g0115600	-2.84913	0.00774463	Protein kinase domain
Os01g0115725	-2.97903	0.000103189	Protein kinase domain
Os01g0115750	-2.69173	1.46729e-05	Protein kinase domain
Os01g0116900	-2.93578	0.00207703	Protein kinase domain
Os01g0117200	-3.90124	6.18515e-06	Protein kinase domain
Os01g0118600	2.9606	0.000409842	Protein of unknown function (DUF563)
Os01g0120500	-1.21622	0.00286143	Unknown
Os01g0121000	2.35584	0.00553339	Domain of unknown function (DUF4228)
Os01g0124650	3.11156	5.00218e-05	Bowman-Birk serine protease inhibitor family
Os01g0124700	2.54045	1.62168e-05	Bowman-Birk serine protease inhibitor family
Os01g0125600	7.49283	7.58611e-19	Heavy-metal-associated domain
Os01g0126100	2.95132	0.000687033	Multicopper oxidase
Os01g0126200	-1.52681	0.000468025	Multicopper oxidase
Os01g0129500	3.43947	2.27768e-06	Protein of unknown function (DUF1666)
Os01g0129550	4.08962	0.000323871	Protein of unknown function (DUF1666)
Os01g0130400	3.0225	2.40917e-10	Glycosyl hydrolases family 31
Os01g0131300	-1.21788	0.0063807	Unknown
Os01g0133100	4.41984	5.00073e-11	DUF761-associated sequence motif
Os01g0133200	5.71932	3.75518e-06	Cotton fibre expressed protein
Os01g0133832	3.79183	2.91503e-05	Leucine Rich repeats (2 copies)
Os01g0133900	3.36895	9.22233e-05	Probable leucine-rich repeat receptor-like protein kinase
Os01g0138400	2.31118	0.00278101	Protein kinase domain
Os01g0140100	3.5856	4.90065e-05	Xylanase inhibitor N-terminal
Os01g0140400	2.80938	5.54867e-07	Carbohydrate-binding protein of the ER
Os01g0142100	-1.25104	0.00216395	Peptidase family M50
Os01g0147800	5.08174	2.81067e-09	Protein of unknown function, DUF547
Os01g0149600	1.25187	0.00856801	Core histone H2A/H2B/H3/H4
Os01g0151200	-1.33847	0.00153918	60Kd inner membrane protein
Os01g0158900	1.52803	0.00396238	NF-X1 type zinc finger
Os01g0159200	2.82203	6.54402e-07	Fasciclin domain
Os01g0164600	-1.62339	4.51673e-05	Stage II sporulation protein E (SpoIIE)
Os01g0164900	1.87313	0.00886355	BRCA2 repeat
Os01g0166500	3.44622	1.3404e-07	Protein of unknown function (DUF688)
Os01g0166700	-1.54187	0.000555852	Saposin-like type B, region 1
Os01g0168800	2.35358	0.00143764	Alpha/beta hydrolase family
Os01g0170300	6.04635	3.53017e-23	Leucine rich repeat
Os01g0170500	5.07835	1.29428e-14	Neprosin
Os01g0171800	-1.40813	0.000645815	Unknown
Os01g0172100	-2.41954	1.64891e-08	Triose-phosphate Transporter family
Os01g0174300	1.66592	0.00502073	Oxidoreductase NAD-binding domain
Os01g0175100	-2.00767	1.03347e-05	Unknown
Os01g0175700	-2.91269	1.96304e-13	HCO3- transporter family
Os01g0176500	4.94216	0.000408941	Unknown
Os01g0177100	3.70988	0.00136572	WD domain, G-beta repeat
Os01g0177900	5.69644	7.35494e-30	ABC-2 type transporter
Os01g0179800	-1.86656	1.66589e-06	Serine incorporator (Serinc)
Os01g0180000	5.37059	2.57402e-17	Leucine rich repeat
Os01g0180400	5.73594	3.70781e-11	zinc-finger of the FCS-type, C2-C2
Os01g0183600	2.44113	0.000409842	Cytochrome P450
Os01g0186200	-1.14109	0.00739205	PAS domain
Os01g0190500	Inf	1.55188e-05	Protein of unknown function (DUF4005)
Os01g0191100	1.28305	0.00221291	60s Acidic ribosomal protein
Os01g0191800	5.47339	4.80609e-06	Protein kinase domain
Os01g0195200	4.57343	2.0959e-14	Protein tyrosine kinase
Os01g0197400	-1.3625	0.00120002	Unknown
Os01g0198500	5.9276	0.00408304	Unknown
Os01g0198900	-1.76431	0.000219532	Polyketide cyclase / dehydrase and lipid transport
Os01g0201200	-1.85672	6.56671e-05	Protein tyrosine kinase
Os01g0201250	2.74451	0.00117316	VQ motif
Os01g0201600	8.33441	1.98924e-11	Protodermal factor 1
Os01g0205300	-2.39044	4.10242e-06	Rho termination factor, N-terminal domain
Os01g0205900	5.54087	0.00126097	Peroxidase
Os01g0207500	3.72877	1.74435e-05	Peptide N-acetyl-beta-D-glucosaminyl asparaginase amidase A
Os01g0208400	3.16154	0.00027118	Peptide N-acetyl-beta-D-glucosaminyl asparaginase amidase A
Os01g0208700	-1.98815	3.72043e-06	Phosphoenolpyruvate carboxylase
Os01g0209800	-1.75621	0.00075178	Amino acid permease
Os01g0210300	4.90997	2.26402e-07	Unknown
Os01g0212000	5.09425	1.1508e-07	Unknown
Os01g0212400	1.31507	0.00496753	Sodium/calcium exchanger protein
Os01g0213800	6.06534	5.70609e-08	TCP family transcription factor
Os01g0214200	2.14124	3.76172e-05	GDSL-like Lipase/Acylhydrolase family
Os01g0215700	7.55576	1.69316e-38	GDSL-like Lipase/Acylhydrolase
Os01g0216000	3.98365	4.64325e-06	GDSL-like Lipase/Acylhydrolase
Os01g0216400	Inf	1.7811e-10	GDSL-like Lipase/Acylhydrolase
Os01g0217500	2.13617	0.00607138	DJ-1/PfpI family
Os01g0218200	5.12739	3.11171e-05	Tetratricopeptide repeat
Os01g0220200	-1.21704	0.00395198	Plant protein 1589 of unknown function (A_thal_3526)
Os01g0220700	-3.49184	6.98193e-07	Sugar efflux transporter for intercellular exchange
Os01g0221100	1.29226	0.00808319	GH3 auxin-responsive promoter
Os01g0221600	-3.99227	3.85042e-21	Aluminium activated malate transporter
Os01g0223800	3.07293	0.000223258	Protein kinase domain
Os01g0224000	2.3984	5.06951e-05	Protein kinase domain
Os01g0224700	-3.50669	1.21475e-05	Pyridine nucleotide-disulphide oxidoreductase
Os01g0225600	3.81693	0.0072365	Late embryogenesis abundant protein
Os01g0226300	3.54824	3.1816e-07	Reticulon
Os01g0226400	4.39382	1.10391e-07	ATPase family associated with various cellular activities (AAA)
Os01g0226600	-2.50447	0.00339299	Voltage-dependent anion channel
Os01g0227800	-1.67034	5.57819e-05	Cytochrome P450
Os01g0228450	Inf	0.00118152	PPR repeat family
Os01g0228901	2.56851	0.00288778	Myb-like DNA-binding domain
Os01g0231500	-1.24072	0.00473278	Protein kinase domain
Os01g0232800	1.21455	0.00392005	Glycosyltransferase family 92
Os01g0233900	2.41372	0.000427251	Ubiquitin-conjugating enzyme
Os01g0235100	-1.63346	4.56585e-05	Unknown
Os01g0236400	4.53613	1.86598e-10	Unknown
Os01g0243700	3.18551	6.49996e-05	X8 domain
Os01g0247900	2.90392	0.000825481	AWPM-19-like family
Os01g0248701	-1.68345	0.00557529	Polyprenyl synthetase
Os01g0252600	-1.59762	0.00826062	Unknown
Os01g0254300	5.01384	0.00343259	Pectinesterase
Os01g0257300	4.00974	7.37482e-07	Flowering-promoting factor 1-like protein 1
Os01g0259600	-1.19274	0.00463386	Probable molybdopterin binding domain
Os01g0260100	2.51484	0.00335046	Kinesin motor domain
Os01g0263300	4.02271	0.00183516	Peroxidase
Os01g0265000	2.40845	0.0029075	FAD binding domain
Os01g0265100	2.71318	9.01466e-06	ADP-ribosylation factor family
Os01g0266400	2.23588	0.0051971	Unknown
Os01g0266500	-1.44895	0.00170289	Phenazine biosynthesis-like protein
Os01g0268100	-1.5721	0.000331575	Major Facilitator Superfamily
Os01g0268600	-1.63396	0.000992175	Glycosyl hydrolases family 31
Os01g0269500	1.76622	0.00984215	NB-ARC domain
Os01g0270300	1.71268	0.00411564	Peroxidase
Os01g0273100	7.00873	4.66716e-10	Ubiquitin-conjugating enzyme
Os01g0275800	-2.71393	0.000146006	Unknown
Os01g0275950	-1.97993	0.000496119	Unknown
Os01g0279100	-2.64373	2.04734e-07	Rubrerythrin
Os01g0279700	-1.36567	0.00104814	Major Facilitator Superfamily
Os01g0282800	4.13731	0.000911554	Tubulin/FtsZ family, GTPase domain
Os01g0283000	2.95667	0.000357256	Unknown
Os01g0284500	6.48539	2.66297e-15	Cupin
Os01g0287600	2.1091	0.00922256	Chitinase class I
Os01g0290800	5.68755	7.39519e-16	ABC transporter transmembrane region
Os01g0291500	2.37112	2.97017e-07	Transferase family
Os01g0292200	-1.43707	0.00783654	Protein kinase domain
Os01g0297200	2.34912	0.00708884	Domain associated at C-terminal with AAA
Os01g0300900	5.81712	0.000376795	Galactose oxidase, central domain
Os01g0308600	4.04451	3.61453e-06	Unknown
Os01g0309100	6.8271	1.27983e-16	Unknown
Os01g0309800	-3.17764	5.62489e-11	Heavy-metal-associated domain
Os01g0310550	-2.00795	0.00194653	B3 domain-containing protein
Os01g0311500	1.88987	0.000184782	Actin-fragmin kinase, catalytic
Os01g0311600	3.72166	0.000128332	Sulfotransferase domain
Os01g0312500	4.16803	3.62586e-06	Pectinesterase
Os01g0312800	Inf	4.00107e-15	Glycosyl hydrolase family 9
Os01g0315600	5.06375	1.03625e-12	Serine aminopeptidase, S33
Os01g0319000	2.39317	0.00623332	Pectinacetylesterase
Os01g0323000	2.71907	2.93349e-07	Protein kinase domain
Os01g0326000	2.89573	2.96182e-07	Peroxidase
Os01g0327100	2.8328	5.88349e-08	Peroxidase
Os01g0330100	2.8877	9.41866e-07	GDSL-like Lipase/Acylhydrolase
Os01g0332100	-1.84004	0.00171954	Alkaline and neutral invertase
Os01g0332800	-2.13965	4.2054e-08	Serine carboxypeptidase
Os01g0342500	-2.30892	0.00282172	Unknown
Os01g0347100	1.34881	0.00988556	Glycine-rich domain-containing protein-like
Os01g0348900	4.35768	0.00736276	Jacalin-like lectin domain
Os01g0352100	-2.03456	2.15963e-06	2OG-Fe(II) oxygenase superfamily
Os01g0354200	2.70206	0.000298611	Ergosterol biosynthesis ERG4/ERG24 family
Os01g0356400	-1.36193	0.00542797	ABC transporter transmembrane region
Os01g0356900	-3.97293	0.000909362	Leucine rich repeat
Os01g0357100	-1.66908	0.000926096	Nitrite and sulphite reductase 4Fe-4S domain
Os01g0358300	-1.21459	0.00624592	Protein of unknown function (DUF3493)
Os01g0364400	-3.46107	8.50237e-05	Protein kinase domain
Os01g0369900	-1.61627	0.000418372	NADH:flavin oxidoreductase / NADH oxidase family
Os01g0370200	3.82026	0.000189391	Glutathione S-transferase, N-terminal domain
Os01g0375200	1.40609	0.0063193	Type I 3-dehydroquinase
Os01g0376700	-1.93041	5.02681e-05	Sucrose-6F-phosphate phosphohydrolase
Os01g0382400	3.35469	9.419e-16	Cysteine-rich secretory protein family
Os01g0383700	-2.06823	5.89227e-06	WD domain, G-beta repeat
Os01g0388200	2.38699	0.000447698	Unknown
Os01g0509900	3.28445	3.26016e-05	Unknown
Os01g0511800	Inf	7.19295e-11	Unknown
Os01g0513900	7.39706	2.75171e-06	Kinesin motor domain
Os01g0514600	4.00762	4.86587e-08	Calponin homology (CH) domain
Os01g0514700	3.8218	0.000474421	Protein kinase domain
Os01g0525350	2.98597	0.000407918	Unknown
Os01g0525700	3.31406	0.00132312	Unknown
Os01g0525800	3.20333	3.27268e-05	Unknown
Os01g0530300	4.35686	0.00233687	SANTA (SANT Associated)
Os01g0531400	3.05926	2.42784e-06	Protein of unknown function (DUF642)
Os01g0533100	2.38751	6.35506e-06	1,3-beta-glucan synthase subunit FKS1, domain-1
Os01g0534900	1.80942	2.11494e-05	Calcium-dependent channel, 7TM region, putative phosphate
Os01g0543000	1.89031	0.00984321	Unknown
Os01g0543100	3.66406	0.000118818	Peroxidase
Os01g0543600	-2.68626	3.93327e-05	Cytochrome P450
Os01g0544450	6.82264	9.05669e-18	MCM2/3/5 family
Os01g0547133	4.02808	1.33123e-07	Neprosin
Os01g0552300	-1.45269	0.000312337	Protein phosphatase 2C
Os01g0555100	-3.22043	1.42893e-07	Zn-finger in Ran binding protein and others
Os01g0556650	-2.77539	2.58115e-12	POT family
Os01g0557500	-1.23358	0.00296415	Sodium/calcium exchanger protein
Os01g0560000	1.36614	0.00175986	Peptidase family M20/M25/M40
Os01g0561600	3.38714	0.00390061	Cytochrome P450
Os01g0566500	5.73591	1.22072e-05	Retinal pigment epithelial membrane protein
Os01g0577450	Inf	1.20125e-16	Protein tyrosine kinase
Os01g0577600	6.45763	3.2471e-22	Leucine rich repeat
Os01g0580200	3.8647	9.45065e-11	Glycosyl hydrolases family 35
Os01g0580500	3.05012	0.000368561	2OG-Fe(II) oxygenase superfamily
Os01g0581300	-1.54539	0.000144539	Lycopene cyclase protein
Os01g0584200	1.637	0.00322558	DIL domain
Os01g0588200	1.77179	0.00155207	Eukaryotic porin
Os01g0588900	-1.78871	0.00930652	Possible lysine decarboxylase
Os01g0589700	1.85567	0.00481849	Unknown
Os01g0590700	1.65319	0.00922964	Peptidase family M41
Os01g0591300	-3.12887	0.00305362	Aldehyde dehydrogenase family
Os01g0592500	3.52302	5.79342e-05	Arabinogalactan peptide
Os01g0597800	-2.12867	0.00994063	UDP-glucoronosyl and UDP-glucosyl transferase
Os01g0604900	5.543	5.89176e-07	Unknown
Os01g0605100	-2.61277	1.62422e-05	ATPase family associated with various cellular activities (AAA)
Os01g0605300	2.52198	0.00470605	Ubiquitin-conjugating enzyme
Os01g0605500	6.39294	6.78118e-07	Kinesin motor domain
Os01g0607900	4.65772	0.00549802	Protein kinase domain
Os01g0609900	2.08535	8.49967e-05	ABC-2 type transporter
Os01g0615100	3.49344	9.27758e-08	Potato inhibitor I family
Os01g0615200	1.52718	0.000564614	Transferase family
Os01g0615300	1.42756	0.00236038	Transferase family
Os01g0615500	5.78591	9.16693e-06	ABC-2 type transporter
Os01g0616300	4.34074	7.50161e-05	TPR repeat-containing thioredoxin TTL1
Os01g0616600	3.47019	2.99153e-05	PPR repeat
Os01g0618700	2.41859	0.0039667	Lipase (class 3)
Os01g0618900	1.96789	8.11836e-05	Glycosyl hydrolases family 28
Os01g0619900	-1.67112	0.00255914	MYB-like transcription factor ETC3
Os01g0621200	2.17474	0.000867675	Transmembrane amino acid transporter protein
Os01g0623200	3.79675	0.00736443	Voltage-dependent anion channel
Os01g0623500	-1.25592	0.00470967	ATPase family associated with various cellular activities (AAA)
Os01g0623550	-2.54192	0.00288282	ATPase family associated with various cellular activities (AAA)
Os01g0624000	1.4987	0.000753182	Neutral/alkaline non-lysosomal ceramidase, N-terminal
Os01g0625200	2.20762	6.85565e-05	Unknown
Os01g0628700	-1.56895	0.00030677	Cytochrome P450
Os01g0630300	4.74608	2.2759e-07	Unknown
Os01g0631200	-1.4435	0.00207364	Tetrapyrrole (Corrin/Porphyrin) Methylases
Os01g0631400	4.73113	0.00033539	haloacid dehalogenase-like hydrolase
Os01g0635200	-3.41993	5.9899e-14	Protein RADIALIS-like 6
Os01g0636400	3.78111	1.09252e-07	alpha/beta hydrolase fold
Os01g0636500	5.72972	5.18126e-07	Glycosyl hydrolases family 28
Os01g0637600	-1.26182	0.00556039	Polypeptide deformylase
Os01g0638000	-4.04715	0.00841761	UDP-glucoronosyl and UDP-glucosyl transferase
Os01g0641700	-1.32849	0.00284693	Uncharacterised protein family (UPF0121)
Os01g0644000	1.75696	0.00765753	Unknown
Os01g0644500	1.63273	0.00274186	Trihelix transcription factor GT-2
Os01g0644600	2.08357	0.00248141	Unknown
Os01g0646300	2.54883	0.000727537	GRAS domain family
Os01g0648500	-2.09844	0.00171696	TAFII55 protein conserved region
Os01g0649100	1.24618	0.0034379	lactate/malate dehydrogenase, alpha/beta C-terminal domain
Os01g0651800	4.46291	3.16093e-05	Lipase (class 3)
Os01g0651932	Inf	2.43424e-06	Protein CHUP1, chloroplastic
Os01g0652100	2.89937	2.13902e-05	GDSL/SGNH-like Acyl-Esterase family found in Pmr5 and Cas1p
Os01g0652200	2.97205	0.000754552	PMR5 N terminal Domain
Os01g0652450	3.04485	0.000177484	Unknown
Os01g0652800	2.76135	1.91726e-09	GDSL/SGNH-like Acyl-Esterase family found in Pmr5 and Cas1p
Os01g0654450	2.75464	2.24517e-05	Unknown
Os01g0654500	1.40431	0.00116051	Isocitrate/isopropylmalate dehydrogenase
Os01g0656400	-2.46274	0.00129797	WRKY DNA -binding domain
Os01g0658700	3.73109	4.81195e-08	Aldose 1-epimerase
Os01g0658900	1.55604	0.00384153	G-box binding protein MFMR
Os01g0660300	2.09757	5.30056e-06	Pyruvate kinase, barrel domain
Os01g0663051	-2.74648	0.000587127	Myb-like DNA-binding domain
Os01g0666600	-1.80107	5.92092e-06	Unknown
Os01g0667900	-1.20444	0.00587126	Glutaredoxin
Os01g0668100	4.11498	1.14279e-05	Fasciclin domain
Os01g0668400	2.59197	0.000491107	Protein kinase domain
Os01g0678100	-2.13075	0.00013352	Protein of unknown function (DUF2921)
Os01g0678500	-1.13808	0.00884384	Ion transport protein
Os01g0681800	-2.58622	0.000402558	Unknown
Os01g0682500	-1.26861	0.00245786	Phosphoribulokinase / Uridine kinase family
Os01g0683400	2.14405	0.00855537	Origin recognition complex (ORC) subunit 4 C-terminus
Os01g0683550	4.16663	0.00623446	Phosphatidyl serine synthase
Os01g0684800	4.18628	3.09755e-06	Protein prenyltransferase alpha subunit repeat
Os01g0685900	5.31426	0.00168383	Microtubule associated protein (MAP65/ASE1 family)
Os01g0687400	-1.96918	0.0023008	Glycosyl hydrolases family 18
Os01g0688200	1.81756	0.00115197	Serine aminopeptidase, S33
Os01g0689451	-1.40478	0.000727537	Hemerythrin HHE cation binding domain
Os01g0690800	-1.60816	0.00207364	Protein tyrosine kinase
Os01g0691050	-2.21021	0.00991949	Protein tyrosine kinase
Os01g0695700	-1.36861	0.00277345	ABC transporter transmembrane region
Os01g0696500	2.29921	0.00735936	Unknown
Os01g0700900	4.89706	2.84042e-11	Cytochrome P450
Os01g0701700	-2.60446	0.000223043	SAM dependent carboxyl methyltransferase
Os01g0703400	-2.21333	5.12743e-06	Polyprenyl synthetase
Os01g0704700	-1.31967	0.00279467	Voltage gated chloride channel
Os01g0705200	6.43561	0.00854198	Late embryogenesis abundant protein
Os01g0706600	2.15453	0.00438475	Unknown
Os01g0708500	2.06623	0.000348145	Possible lysine decarboxylase
Os01g0708700	6.03066	6.81459e-09	Unknown
Os01g0709000	Inf	7.33373e-11	Myb-like DNA-binding domain
Os01g0711400	-1.96852	0.00592847	Glycine cleavage system P-protein
Os01g0712600	-1.61452	0.00154897	Methyltransferase domain
Os01g0715500	3.41369	6.96926e-05	Eukaryotic porin
Os01g0716200	2.31738	0.00782254	Protein of unknown function (DUF4005)
Os01g0716800	-2.15567	6.14744e-08	Endonuclease/Exonuclease/phosphatase family
Os01g0719300	4.37365	1.90051e-13	Sulfate permease family
Os01g0719700	-1.50554	0.000173747	Protein of unknown function (DUF971)
Os01g0720400	-2.94257	2.58057e-13	Putative Phosphatase
Os01g0726700	5.51421	0.00269014	Unknown
Os01g0727100	2.23679	0.000409164	Glycosyl transferase family 8
Os01g0728100	4.29082	0.000895069	GDSL-like Lipase/Acylhydrolase
Os01g0728200	2.55314	0.00297823	Unknown
Os01g0730500	-2.5142	1.05295e-09	DnaJ domain
Os01g0730800	-1.21518	0.00687643	Mpv17 / PMP22 family
Os01g0732300	4.85495	0.000623453	Transcriptional repressor, ovate
Os01g0734600	-2.13611	3.81098e-07	UDP-glucoronosyl and UDP-glucosyl transferase
Os01g0734800	-2.3674	0.000874773	UDP-glucoronosyl and UDP-glucosyl transferase
Os01g0738300	2.90542	9.94206e-06	Protein tyrosine kinase
Os01g0739200	-1.44865	0.00120041	Dual specificity phosphatase, catalytic domain
Os01g0739700	4.74268	0.00236115	Glycosyl hydrolases family 17
Os01g0741200	7.38895	3.5766e-09	Protein tyrosine kinase
Os01g0741250	Inf	3.20976e-10	Unknown
Os01g0742400	-1.73405	0.0017168	Leucine rich repeat
Os01g0743200	4.26125	1.24799e-06	Pectinesterase
Os01g0743300	1.46291	0.00280117	Transferrin receptor-like dimerisation domain
Os01g0743800	-2.30889	1.70982e-08	Hpt domain
Os01g0744000	2.8575	6.09765e-11	Kinesin motor domain
Os01g0744200	2.68979	0.00236115	non-haem dioxygenase in morphine synthesis N-terminal
Os01g0745400	3.9552	6.6023e-05	Unknown
Os01g0745700	4.76183	9.6486e-11	GATA zinc finger
Os01g0746700	2.02131	0.00812618	Cellulase (glycosyl hydrolase family 5)
Os01g0750100	-1.34429	0.00373153	WRKY DNA -binding domain
Os01g0750300	1.971	4.18388e-06	Cellulose synthase
Os01g0753800	5.3838	5.00819e-18	Unknown
Os01g0755500	3.5732	7.62248e-13	Unknown
Os01g0755550	5.72184	2.07203e-10	TCP family transcription factor
Os01g0755600	6.4187	4.8204e-06	Unknown
Os01g0756200	5.87447	0.000695776	bZIP transcription factor
Os01g0756300	3.56212	7.07454e-07	Unknown
Os01g0756600	5.46376	2.21796e-28	Protein of unknown function (DUF642)
Os01g0756900	5.94281	2.6335e-10	Unknown
Os01g0757200	2.3676	0.000468025	2OG-Fe(II) oxygenase superfamily
Os01g0757301	2.35156	0.00440184	non-haem dioxygenase in morphine synthesis N-terminal
Os01g0757400	3.70787	1.633e-07	ATPase family associated with various cellular activities (AAA)
Os01g0757600	2.52434	9.33916e-05	Interactor of constitutive active ROPs 4
Os01g0757900	-1.61494	0.000709801	Haloacid dehalogenase-like hydrolase
Os01g0758200	2.98685	0.00025394	Dof domain, zinc finger
Os01g0758300	Inf	6.33343e-12	Phosphoenolpyruvate carboxylase
Os01g0759000	3.05884	0.000412529	Unknown
Os01g0761000	-2.22704	4.86587e-08	CAAD domains of cyanobacterial aminoacyl-tRNA synthetase
Os01g0762900	3.41129	1.49215e-08	Unknown
Os01g0763900	3.02313	0.000168855	X8 domain
Os01g0764500	-1.3114	0.00308358	Hemimethylated DNA-binding protein YccV like
Os01g0764900	-2.27853	2.41434e-07	Acetamidase/Formamidase family
Os01g0765500	3.97269	8.39639e-06	Unknown
Os01g0766400	3.26504	0.000130797	Spindle and kinetochore-associated protein 2
Os01g0767900	-1.31215	0.00269014	NPR1/NIM1 like defence protein C terminal
Os01g0769200	3.46664	1.15805e-05	Subtilase family
Os01g0778900	-2.42654	0.00334709	Unknown
Os01g0779800	5.80514	4.64309e-05	Unknown
Os01g0780900	1.86013	4.14999e-06	Protein of unknown function (DUF3778)
Os01g0782200	-1.48636	0.00194393	Diacylglycerol kinase catalytic domain
Os01g0784500	2.00673	0.00907893	Protein tyrosine kinase
Os01g0785300	-1.8714	0.000546671	Unknown
Os01g0785900	5.90205	2.19921e-05	Unknown
Os01g0786000	4.06892	0.000254785	Unknown
Os01g0787600	4.19709	1.80625e-12	Unknown
Os01g0788400	2.14478	7.57223e-05	Pectinesterase
Os01g0788700	2.63908	0.00133426	Plastocyanin-like domain
Os01g0794600	-1.98558	0.00991949	Unknown
Os01g0795200	-2.79558	7.50161e-05	Subtilase family
Os01g0799500	4.09736	5.1649e-09	Methyladenine glycosylase
Os01g0801500	Inf	5.36477e-10	Glycosyl hydrolases family 17
Os01g0801901	-2.10272	0.00189513	Basic region leucine zipper
Os01g0805100	3.5391	3.92619e-05	Unknown
Os01g0805200	-1.27991	0.00214116	Protein of unknown function (DUF3007)
Os01g0805400	2.72154	2.59921e-08	UDP-glucoronosyl and UDP-glucosyl transferase
Os01g0805600	4.60848	1.25115e-06	Cyclin, N-terminal domain
Os01g0805900	3.28723	0.000121497	Tubulin/FtsZ family, GTPase domain
Os01g0812050	1.50551	0.00771043	Unknown
Os01g0812900	1.59124	0.000415193	Protein RETICULATA-related
Os01g0814100	Inf	0.000731866	Probable lipid transfer
Os01g0814800	2.39992	8.9634e-05	Pyridoxal-phosphate dependent enzyme
Os01g0817000	-1.98825	0.000141744	Mitochondrial calcium uniporter
Os01g0817100	-1.58587	0.00414802	TLC domain
Os01g0819100	4.50706	0.000207105	Protein kinase domain
Os01g0819200	2.74431	0.00101229	C2 domain
Os01g0821900	4.16102	2.75314e-06	Protein tyrosine kinase
Os01g0822200	1.36718	0.00566872	Protein tyrosine kinase
Os01g0822900	8.58891	5.36967e-49	Protease inhibitor/seed storage/LTP family
Os01g0823100	2.47669	0.00777666	Pollen allergen
Os01g0823600	-2.09001	1.9436e-07	Unknown
Os01g0824500	3.16875	0.000227683	Epidermal patterning factor proteins
Os01g0826900	-1.63151	6.67716e-05	Protein RETICULATA-related
Os01g0827300	4.6932	0.00180985	Multicopper oxidase
Os01g0832300	1.91056	5.91006e-05	Protein kinase domain
Os01g0833150	-1.4748	0.000251775	Unknown
Os01g0835000	2.03817	5.12982e-06	Rab-GTPase-TBC domain
Os01g0835500	-1.43899	0.000592083	Ferric reductase NAD binding domain
Os01g0835900	1.93172	0.00107802	Centromere kinetochore component CENP-T histone fold
Os01g0836600	2.82713	0.000775381	ABC-2 type transporter
Os01g0837600	-1.89949	5.16383e-06	Plant protein 1589 of unknown function (A_thal_3526)
Os01g0837800	-1.55416	0.000695197	Cation efflux family
Os01g0839900	9.24429	1.32262e-62	Thaumatin family
Os01g0841100	3.53908	0.000122587	Fasciclin domain
Os01g0841700	-2.07198	0.00409347	C2 domain
Os01g0842200	-1.31818	0.00330913	GRAS domain family
Os01g0842500	2.35059	0.00151915	Multicopper oxidase
Os01g0844000	-2.16073	0.000185817	Unknown
Os01g0844300	2.45887	0.0005591	FKBP-type peptidyl-prolyl cis-trans isomerase
Os01g0844500	1.86611	4.5448e-05	Xylanase inhibitor C-terminal
Os01g0846450	-1.64133	0.00024185	Unknown
Os01g0847600	2.23142	0.000943539	Aldo/keto reductase family
Os01g0848400	2.16114	1.47392e-05	Associated with HOX
Os01g0849100	4.1382	0.00295878	PRONE (Plant-specific Rop nucleotide exchanger)
Os01g0852100	-1.75088	0.00138941	Protein kinase domain
Os01g0852400	4.77479	1.81164e-10	Protein of unknown function (DUF740)
Os01g0854400	4.11582	1.03051e-05	Unknown
Os01g0855000	4.54596	1.24582e-09	haloacid dehalogenase-like hydrolase
Os01g0857400	-1.37933	0.00317226	Transmembrane amino acid transporter protein
Os01g0861700	2.14483	0.000153559	Hemerythrin HHE cation binding domain
Os01g0864000	Inf	1.10401e-09	Transcriptional repressor, ovate
Os01g0866000	5.01656	0.00110375	Ring finger domain
Os01g0866400	-1.62703	0.00033479	Fructose-1-6-bisphosphatase, N-terminal domain
Os01g0868300	3.47339	4.32095e-07	DNA polymerase family B
Os01g0868900	Inf	5.04623e-10	Subtilase family
Os01g0869300	6.40412	3.00309e-11	Unknown
Os01g0870500	-2.9246	0.00128986	D-mannose binding lectin
Os01g0871200	-1.8416	0.000313221	Unknown
Os01g0873100	-1.96344	0.000147971	Unknown
Os01g0873200	-1.64005	3.67811e-05	Glutamine amidotransferase domain
Os01g0874700	1.99845	3.20229e-06	CRAL/TRIO domain;; CRAL/TRIO, N-terminal domain
Os01g0874900	-1.42748	0.000431438	Serine hydroxymethyltransferase
Os01g0875300	4.18595	5.65241e-05	Universal stress protein family
Os01g0875500	2.94083	2.05007e-10	Glycosyl hydrolases family 35
Os01g0875700	1.90969	0.000292927	DnaJ C terminal domain
Os01g0876800	4.15949	7.21917e-21	RNA recognition motif. (a.k.a. RRM, RBD, or RNP domain)
Os01g0878000	3.16339	0.000158318	Unknown
Os01g0879200	3.06339	0.00019544	Dirigent-like protein
Os01g0880300	1.99024	8.53986e-06	Pectinesterase
Os01g0880800	2.62755	0.008638	Fatty acid desaturase
Os01g0883000	-2.32875	2.05083e-06	Protein kinase domain
Os01g0883900	1.55359	0.000446471	Putative S-adenosyl-L-methionine-dependent methyltransferase
Os01g0889400	1.8527	0.00770927	Lateral organ boundaries (LOB) domain
Os01g0892600	-2.03502	4.24869e-07	Pectinacetylesterase
Os01g0893400	-1.74134	0.0063193	BTB/POZ domain
Os01g0896300	2.96146	5.43175e-05	Chromatin assembly factor 1 subunit A
Os01g0896400	4.82654	9.50006e-09	Unknown
Os01g0896500	-1.4563	0.00511921	Rhodanese-like domain
Os01g0898800	-1.94221	1.05221e-05	Protein of unknown function (DUF1685)
Os01g0900900	-1.26528	0.00360089	OTU-like cysteine protease
Os01g0901300	4.00977	2.2176e-06	Domain of unknown function (DUF4922)
Os01g0904400	2.31879	0.000542807	RecF/RecN/SMC N terminal domain
Os01g0910900	-1.61059	0.00481014	Unknown
Os01g0912700	-1.62196	0.000109281	Uncharacterized conserved protein (DUF2358)
Os01g0912900	-6.06325	0.000169579	PPR repeat
Os01g0913000	-1.24905	0.00257569	Thioredoxin
Os01g0914000	5.87176	2.0476e-10	Unknown
Os01g0914300	6.6702	0.00964601	Probable lipid transfer
Os01g0914400	3.16915	0.00129748	Stomagen
Os01g0916600	2.28387	0.00184544	RNA recognition motif.
Os01g0917700	2.38863	0.00164763	P21-Rho-binding domain
Os01g0917900	2.69756	0.000285749	Zinc finger, C3HC4 type (RING finger)
Os01g0919100	-2.71364	0.00188603	MatE
Os01g0919400	-1.47883	0.00033128	Glycosyl transferases group 1
Os01g0919700	-1.37942	0.0033416	alpha/beta hydrolase fold
Os01g0919800	-3.07366	1.50958e-05	Membrane transport protein
Os01g0922100	4.59919	2.41594e-07	Unknown
Os01g0922350	2.7128	0.00333336	Unknown
Os01g0922600	1.73867	0.00506589	SBP domain
Os01g0923200	3.6149	3.83031e-05	Protein of unknown function (DUF3339)
Os01g0924400	-1.37722	0.00114994	TCP family transcription factor
Os01g0924933	3.39645	7.64146e-05	Transferase family
Os01g0925300	5.08459	5.53329e-18	DHHC palmitoyltransferase
Os01g0926300	1.72324	2.8847e-05	Transaldolase/Fructose-6-phosphate aldolase
Os01g0929000	4.60274	9.16575e-10	Protein of unknown function (DUF3754)
Os01g0930500	2.98433	0.000622579	Cotton fibre expressed protein
Os01g0931200	7.83392	8.47632e-10	CLASP N terminal
Os01g0931600	3.45125	0.000356335	LURP-one-related
Os01g0937100	2.18685	0.00203688	Xylanase inhibitor C-terminal
Os01g0937900	Inf	2.61971e-10	Unknown
Os01g0938200	1.93317	0.00905327	RNA recognition motif.
Os01g0939600	2.34359	4.04099e-06	NAD-dependent glycerol-3-phosphate dehydrogenase C-terminus
Os01g0941800	Inf	3.56238e-11	Calcineurin-like phosphoesterase
Os01g0944100	1.75527	0.00208862	Unknown
Os01g0944700	4.00461	1.38617e-13	Glycosyl hydrolases family 17
Os01g0945300	-3.18818	3.2016e-10	Amino acid permease
Os01g0945600	3.41755	0.000449421	Amino acid permease
Os01g0946200	-3.1827	0.000100342	No apical meristem (NAM) protein
Os01g0946600	4.33835	1.06503e-09	Glycosyl hydrolases family 17
Os01g0946700	4.42787	0.00139484	Glycosyl hydrolases family 17
Os01g0950300	2.29341	0.000136387	Glutathione S-transferase, N-terminal domain
Os01g0950866	-1.89976	6.89294e-05	Alanine racemase, N-terminal domain
Os01g0952000	3.95064	3.10873e-08	Cupin
Os01g0952200	-1.35231	0.00302324	SNF2 family N-terminal domain
Os01g0952500	1.7696	0.000452386	Response regulator receiver domain
Os01g0954100	2.94835	0.000334216	Unknown
Os01g0954900	6.19303	8.55695e-06	Xylanase inhibitor N-terminal
Os01g0956600	2.56229	0.00142909	RNA recognition motif.
Os01g0957100	6.63088	0.00491758	Leucine rich repeat
Os01g0957200	2.93206	0.000445068	Protein RETICULATA-related
Os01g0962100	1.9583	0.000153559	Unknown
Os01g0962600	2.37844	3.29132e-06	Plectin/S10 domain
Os01g0963600	-3.36742	3.45997e-12	ABA/WDS induced protein
Os01g0963800	Inf	8.58504e-12	Unknown
Os01g0964133	1.59379	0.00031348	Actin
Os01g0965201	-1.74408	0.00113458	Unknown
Os01g0965400	-1.29471	0.00248213	Amino acid kinase family
Os01g0969100	2.1872	7.24698e-06	NAD dependent epimerase/dehydratase family
Os01g0970700	-1.32695	0.00149004	Peptidase family M48
Os01g0971000	-1.74917	0.000109281	Unknown
Os01g0972800	Inf	1.81164e-10	WRKY DNA -binding domain
Os01g0972900	2.88572	0.000752758	WD domain, G-beta repeat
Os01g0973000	2.29013	0.00493001	Haloacid dehalogenase-like hydrolase
Os01g0975900	-2.72155	1.42288e-10	Major intrinsic protein
Os01g0976200	3.64129	3.14617e-05	Cupin
Os01g0976300	3.04858	4.84242e-05	Heavy-metal-associated domain
Os01g0978000	1.84373	0.00031348	Mitochondrial carrier protein
Os02g0100100	1.28707	0.00538145	Thioredoxin
Os02g0101000	1.35758	0.00205764	Transmembrane amino acid transporter protein
Os02g0101400	Inf	2.80644e-05	GDSL-like Lipase/Acylhydrolase
Os02g0101500	-1.55995	0.00698633	D-isomer specific 2-hydroxyacid dehydrogenase
Os02g0102300	-1.60549	0.00978168	Rhodanese-like domain
Os02g0102900	1.47835	0.00175593	TCP-1/cpn60 chaperonin family
Os02g0103700	1.44992	0.000983052	Ribosomal protein L6
Os02g0104500	2.78167	2.20042e-09	Myb/SANT-like DNA-binding domain
Os02g0105500	1.50133	0.00138311	BAG family molecular chaperone regulator 7
Os02g0106600	3.58983	1.35451e-09	Ring finger domain
Os02g0108100	3.21936	3.85585e-05	Unknown
Os02g0110101	-1.59454	0.0003533	Cytochrome P450
Os02g0111600	-1.96365	0.00326337	Protein kinase domain
Os02g0112900	5.19225	0.00373646	Aminotransferase class-III
Os02g0113200	5.72572	0.000484708	Cytochrome P450
Os02g0116300	6.18158	1.5521e-09	OPT oligopeptide transporter protein
Os02g0116700	4.99928	1.59129e-07	Leucine rich repeat
Os02g0116800	5.58251	5.43075e-17	Remorin, C-terminal region
Os02g0119800	-1.17972	0.00692061	CDP-alcohol phosphatidyltransferase
Os02g0120800	2.02087	0.000738052	Ras family;; Ras of Complex, Roc, domain of DAPkinase
Os02g0122100	2.19124	0.000962079	Cid1 family poly A polymerase
Os02g0122400	1.75286	0.00544384	Protein of unknown function (DUF4101)
Os02g0122700	6.00849	1.43101e-08	PHD-finger
Os02g0126400	-1.557	0.00020516	Protein kinase domain
Os02g0128800	2.14928	8.48936e-05	Seven in absentia protein family
Os02g0129300	-1.34552	0.00304652	Domain of unknown function (DUF1995)
Os02g0129900	-2.44977	1.04474e-07	PGAP1-like protein
Os02g0130100	-2.21972	3.83684e-08	SNO glutamine amidotransferase family
Os02g0130600	2.13006	0.00124228	Unknown
Os02g0132500	-1.78075	2.18347e-05	bZIP transcription factor
Os02g0132950	-1.37612	0.00474906	Cyclin, N-terminal domain;; Cyclin, N-terminal domain
Os02g0135900	-1.24251	0.00624397	Glycogen recognition site of AMP-activated protein kinase
Os02g0137700	-1.27538	0.00104524	NAD(P)H-binding
Os02g0138000	3.49435	8.69239e-07	Leucine rich repeat
Os02g0139000	1.7232	0.00477526	MYB-CC type transfactor, LHEQLE motif;; Myb-like DNA-binding domain
Os02g0139300	2.4906	1.8333e-05	Glycosyl hydrolases family 17
Os02g0141000	-1.71823	0.00666652	Gamma-glutamyl cyclotransferase, AIG2-like
Os02g0149700	4.30317	7.89262e-08	Exo70 exocyst complex subunit
Os02g0152400	2.91045	4.403e-09	Ribulose bisphosphate carboxylase, small chain
Os02g0156100	1.48023	0.00213584	Unknown
Os02g0158100	4.81379	1.12696e-05	N-terminal EH-domain containing protein
Os02g0158300	1.71896	0.00348924	SIS domain
Os02g0158800	2.64258	1.53029e-05	GDP-fucose protein O-fucosyltransferase
Os02g0160500	-1.47971	0.00031996	Unknown
Os02g0162200	Inf	4.11691e-05	Plastocyanin-like domain
Os02g0166501	2.27384	0.00656279	Unknown
Os02g0167100	-1.39122	0.0021995	Rhodanese-like domain
Os02g0167300	3.31876	1.52058e-15	Tubulin/FtsZ family, GTPase domain;; Tubulin C-terminal domain
Os02g0168200	2.25737	0.0031272	Myb-like DNA-binding domain
Os02g0168400	4.04665	7.61385e-09	Unknown
Os02g0169900	-1.12264	0.00905327	Inositol monophosphatase family
Os02g0174300	2.073	0.00198672	Unknown
Os02g0175000	-2.10319	0.000584339	Cation transport protein
Os02g0175400	2.54446	8.10566e-05	ATP synthase alpha/beta family, nucleotide-binding domain
Os02g0176100	1.28968	0.00228346	Protein tyrosine kinase
Os02g0177300	Inf	3.0181e-11	SBP domain
Os02g0178000	-1.78899	0.000725006	Protein kinase domain
Os02g0178100	-1.95535	3.24057e-06	CCT motif
Os02g0178500	1.81758	0.00482519	VID27 cytoplasmic protein
Os02g0178700	Inf	4.10921e-05	Unknown
Os02g0180000	1.16195	0.00982223	Protein phosphatase 2C
Os02g0182600	1.89976	0.00100132	Probable receptor-like protein kinase
Os02g0182850	1.98296	0.00514853	Unknown
Os02g0186800	3.25134	5.16383e-06	Cytochrome P450
Os02g0187700	-1.36155	0.00815637	Myb-like DNA-binding domain
Os02g0190500	3.81186	8.17508e-10	Protein tyrosine kinase
Os02g0192500	2.57812	7.5191e-07	Glycosyltransferase like family 2
Os02g0193600	4.89741	4.36188e-07	Mad3/BUB1 homology region 1
Os02g0194700	-1.66208	0.000753182	Lipoxygenase
Os02g0196100	2.79017	0.00095411	Zinc finger protein WIP2
Os02g0196600	1.14818	0.00997054	E1-E2 ATPase
Os02g0197200	-1.29912	0.00539895	Mlo family
Os02g0200800	1.67794	0.000783749	Targeting protein for Xklp2 (TPX2)
Os02g0202000	Inf	1.16061e-05	AP2 domain
Os02g0204500	-1.65545	0.000200566	ENT domain
Os02g0205200	8.40516	9.34321e-16	Protein of unknown function (DUF642)
Os02g0207900	-3.43185	1.20913e-06	Serine aminopeptidase, S33
Os02g0211800	Inf	1.93402e-10	Leucine rich repeat
Os02g0214900	2.32869	0.00492458	Histone deacetylase domain
Os02g0218700	5.30117	7.49726e-07	Cytochrome P450
Os02g0225000	-1.69085	0.00035688	Mitochondrial carrier protein
Os02g0226600	5.26237	3.24057e-06	Associated with HOX
Os02g0227000	-2.63317	8.69053e-08	Uncharacterized protein family UPF0054
Os02g0229800	2.00942	0.00653287	Cotton fibre expressed protein
Os02g0232900	3.65043	4.79707e-17	Major intrinsic protein
Os02g0233200	3.28495	4.6437e-05	BES1/BZR1 plant transcription factor, N-terminal
Os02g0234200	1.71683	0.00145474	NHL repeat
Os02g0234500	-1.72837	4.19771e-05	Complex I intermediate-associated protein 30 (CIA30)
Os02g0235600	1.27719	0.00275215	ribosomal L5P family C-terminus
Os02g0236600	4.22849	4.46706e-17	Peroxidase
Os02g0236800	1.62047	0.000706741	Peroxidase
Os02g0240100	3.30567	4.78244e-06	Peroxidase
Os02g0240300	-2.21832	5.13021e-08	Peroxidase
Os02g0244700	1.20472	0.00828617	Phosphoenolpyruvate carboxylase
Os02g0245800	-1.39621	0.00797576	Ion transport protein
Os02g0255700	-1.13866	0.00851594	Mitochondrial function, CLU-N-term
Os02g0256100	7.57617	0.00515111	Glycosyl hydrolases family 28
Os02g0258200	6.5714	3.8731e-07	HMG (high mobility group) box
Os02g0258250	5.68644	9.50006e-09	Unknown
Os02g0258300	6.65707	3.41332e-15	Probable zinc-ribbon domain
Os02g0258900	-1.82402	2.71021e-05	Radical SAM superfamily
Os02g0259100	-1.28731	0.00292792	Unknown
Os02g0264800	6.58185	0.000112273	Arabinogalactan peptide
Os02g0280500	-2.77566	2.3115e-08	Unknown
Os02g0285800	-1.45869	0.00340345	Elongation factor Tu GTP binding domain
Os02g0300700	-2.16665	2.56773e-06	Translation initiation factor 1A / IF-1
Os02g0301100	2.26055	8.98986e-09	Sugar efflux transporter for intercellular exchange
Os02g0302900	3.13319	0.000186954	Reticulon
Os02g0306401	-2.00452	0.00620373	Aminotransferase class I and II
Os02g0321600	Inf	1.31819e-09	Unknown
Os02g0323000	-4.20275	8.00465e-08	ABC transporter transmembrane region
Os02g0326700	-2.41181	1.98628e-08	Rhomboid family
Os02g0327500	1.91445	0.00909011	Core-2/I-Branching enzyme
Os02g0330200	3.10064	9.89168e-07	Protein of unknown function (DUF563)
Os02g0437200	-1.34026	0.00143193	SNAP25 homologous protein
Os02g0439200	2.36089	0.00292141	Unknown
Os02g0445100	8.2388	4.64577e-05	Auxin responsive protein
Os02g0461900	2.09956	8.03086e-05	Unknown
Os02g0462000	2.16566	2.22248e-05	Cytomegalovirus TRL10 protein
Os02g0466400	4.54504	2.02726e-05	Inositol 1, 3, 4-trisphosphate 5/6-kinase
Os02g0468400	-1.77044	1.04166e-05	START domain
Os02g0469300	2.35218	5.57819e-05	Histidine kinase-, DNA gyrase B-, and HSP90-like ATPase
Os02g0478600	1.28379	0.00211767	Ribosomal protein S8
Os02g0482400	6.71005	2.79998e-11	Pyridoxal-dependent decarboxylase, pyridoxal binding domain
Os02g0484900	3.43566	0.00349224	Unknown
Os02g0489800	4.49993	1.59178e-06	Unknown
Os02g0493100	2.64196	0.00158449	F-box domain
Os02g0496500	2.23077	0.00193761	RRM in Demeter
Os02g0498666	-1.63065	0.00075645	Unknown
Os02g0499000	-1.32358	0.00113753	AP2 domain
Os02g0504000	-2.01747	4.36209e-05	Cytochrome P450
Os02g0505500	4.92258	0.00207231	Cotton fibre expressed protein
Os02g0511901	3.349	7.91729e-06	Domain of unknown function (DUF1744)
Os02g0517900	-2.2621	0.00322629	Plant mobile domain
Os02g0525100	1.68835	0.00905008	Unknown
Os02g0525900	2.48083	3.78341e-09	AMP-binding enzyme
Os02g0526700	1.98429	0.00475933	Unknown
Os02g0528100	3.05172	0.000302934	Transcriptional activator
Os02g0530600	1.63004	0.00929839	Poly(ADP-ribose) polymerase catalytic domain
Os02g0532300	2.21051	1.56622e-06	alpha/beta hydrolase fold
Os02g0537000	5.06645	3.1819e-07	Plant invertase/pectin methylesterase inhibitor
Os02g0538700	2.04053	2.17504e-05	Late embryogenesis abundant protein
Os02g0538900	3.04024	0.00197034	Basic leucine zipper 6
Os02g0541500	3.75873	2.68451e-05	Ring finger domain
Os02g0542500	4.32046	1.02436e-06	Unknown
Os02g0542600	2.85687	0.00120728	Unknown
Os02g0549200	2.57695	0.000736723	Protein kinase domain
Os02g0555100	2.30796	0.00698547	PPR repeat
Os02g0555700	2.47968	0.00154897	X-domain of DnaJ-containing
Os02g0556700	1.84013	1.12468e-05	T-complex protein 11
Os02g0557700	-1.46457	0.000463012	short chain dehydrogenase
Os02g0558600	4.27502	3.62919e-06	Unknown
Os02g0567100	-1.50885	0.000175944	Thioredoxin
Os02g0567800	2.90011	0.000260939	alpha/beta hydrolase fold
Os02g0568100	2.8577	0.000708587	NPH3 family
Os02g0569900	3.0017	0.000388332	Cytochrome P450
Os02g0570700	3.07224	0.000302934	Cytochrome P450
Os02g0571100	-1.76418	0.00209597	Terpene synthase, N-terminal domain
Os02g0572400	-1.64208	0.000112864	3,4-dihydroxy-2-butanone 4-phosphate synthase
Os02g0575800	Inf	6.1996e-10	Aldose 1-epimerase
Os02g0578201	4.62743	7.52607e-07	UDP-glucoronosyl and UDP-glucosyl transferase
Os02g0579300	7.61411	0.000150351	Myb-like DNA-binding domain
Os02g0580900	1.98238	2.46014e-06	POT family
Os02g0581100	-2.0918	1.3297e-06	Photosystem II 5 kDa protein, chloroplastic
Os02g0583900	2.73735	1.4331e-05	Unknown
Os02g0586900	6.03841	5.73444e-09	Unknown
Os02g0588500	1.79064	4.90737e-05	Glycerophosphoryl diester phosphodiesterase family
Os02g0588550	-2.74313	0.000123417	Glycerophosphoryl diester phosphodiesterase family
Os02g0588600	-2.75359	3.73958e-07	Unknown
Os02g0592000	4.13932	0.000135212	2OG-Fe(II) oxygenase superfamily
Os02g0593500	-1.6563	5.33061e-05	Phosphate transporter family
Os02g0594800	-2.23677	0.00406862	No apical meristem (NAM) protein
Os02g0596900	1.99764	5.29446e-05	Actin
Os02g0600200	-1.24442	0.00353561	Unknown
Os02g0601700	3.28413	3.76472e-10	Ankyrin repeats (3 copies)
Os02g0602100	-1.20359	0.00679947	Protein kinase domain
Os02g0603800	-1.54432	0.00836625	GcpE protein
Os02g0610700	-1.58075	0.000114227	Unknown
Os02g0610800	-1.26939	0.00167517	Protein of unknown function (DUF1092)
Os02g0613000	-1.85982	0.000717547	EF hand
Os02g0613900	3.27311	0.00980828	Phosphoribosyl transferase domain
Os02g0617075	2.3656	0.00487173	Ribosome inactivating protein
Os02g0617300	1.70285	7.513e-05	CLASP N terminal
Os02g0617400	Inf	4.01602e-05	GDSL-like Lipase/Acylhydrolase
Os02g0621300	2.99494	6.80004e-13	WAX2 C-terminal domain
Os02g0623400	3.39546	0.00786593	Protein of unknown function (DUF640)
Os02g0625500	1.60118	0.000703376	pfkB family carbohydrate kinase
Os02g0626100	2.23723	0.000151475	Aromatic amino acid lyase
Os02g0629800	9.2134	9.38877e-57	Gamma-thionin family
Os02g0632900	-3.02813	0.000528379	Wall-associated receptor kinase galacturonan-binding
Os02g0633066	-2.89853	0.00373483	Protein kinase domain
Os02g0633600	2.47076	0.00270898	Unknown
Os02g0635800	5.48678	2.0997e-05	TCP family transcription factor
Os02g0638300	-1.88889	1.46126e-06	Ferredoxin thioredoxin reductase variable alpha chain
Os02g0639100	-2.75218	5.54159e-06	Protein kinase domain
Os02g0639500	Inf	0.00032458	Pollen allergen
Os02g0639600	6.16902	6.21891e-06	Fatty acid desaturase
Os02g0641300	4.44729	3.72538e-09	Myb-like DNA-binding domain
Os02g0641900	4.10668	0.00885366	Myb-like DNA-binding domain
Os02g0643500	-1.36055	0.000902494	Pentapeptide repeats (8 copies)
Os02g0644400	1.49235	0.00983264	Domain of unknown function (DUF3490)
Os02g0645100	1.53869	0.00111212	Kinesin motor domain
Os02g0648300	4.03719	1.12116e-11	Myb/SANT-like DNA-binding domain
Os02g0649700	-1.34348	0.00173617	ATPase family associated with various cellular activities (AAA)
Os02g0649900	2.32005	0.00527176	OPT oligopeptide transporter protein
Os02g0652100	3.48412	8.96692e-05	WRKY DNA -binding domain
Os02g0653000	4.07962	0.000298429	Unknown
Os02g0654000	2.2047	0.00487371	Enoyl-CoA hydratase/isomerase
Os02g0654300	2.30825	0.000135757	Protein kinase domain
Os02g0655800	3.23248	0.000142024	Protein kinase domain
Os02g0656100	4.43612	0.000957436	Cotton fibre expressed protein
Os02g0658200	4.10312	1.42153e-06	Unknown
Os02g0662700	-1.11108	0.00775113	GRAS domain family
Os02g0663100	-1.21856	0.00357517	GRAS domain family
Os02g0666500	6.68479	0.000104224	Cytochrome P450
Os02g0666600	3.19139	0.000626443	Late embryogenesis abundant protein
Os02g0667600	4.97977	2.3948e-08	Unknown
Os02g0669000	3.42445	0.00149656	GDSL-like Lipase/Acylhydrolase
Os02g0671800	3.82983	4.78244e-06	gag-polypeptide of LTR copia-type
Os02g0673100	6.70431	4.13388e-08	Aluminium activated malate transporter
Os02g0675700	2.64066	2.50889e-08	Putative S-adenosyl-L-methionine-dependent methyltransferase
Os02g0677600	-1.50058	0.000668595	Unknown
Os02g0678200	-2.02156	1.06602e-06	Major Facilitator Superfamily
Os02g0678800	Inf	1.88241e-13	WRC
Os02g0680600	-1.60247	0.000307514	YgbB family
Os02g0682300	1.75475	0.00161876	Ring finger domain
Os02g0684400	-1.34042	0.00100094	Unknown
Os02g0687500	-1.25714	0.00275638	Prokaryotic RING finger family 4
Os02g0689900	2.27082	3.3011e-05	POT family
Os02g0691500	4.48886	1.56321e-10	Helix-loop-helix DNA-binding domain
Os02g0693500	-1.67638	3.30282e-05	SNARE associated Golgi protein
Os02g0693700	6.44696	1.77778e-10	ABC transporter transmembrane region
Os02g0696500	3.48244	7.6859e-06	Glycosyl hydrolases family 16
Os02g0696650	-4.09224	2.91699e-05	Unknown
Os02g0697900	-1.68888	0.000204973	Unknown
Os02g0698000	-1.64153	0.00283036	Phosphoribulokinase / Uridine kinase family
Os02g0699466	4.31669	0.00107062	Unknown
Os02g0699500	3.96132	1.48536e-07	Unknown
Os02g0699700	5.13365	6.44037e-10	DNA gyrase/topoisomerase IV, subunit A
Os02g0700100	3.51244	4.93314e-11	WD domain, G-beta repeat
Os02g0702300	-3.63501	0.00880174	Unknown
Os02g0702600	4.95134	4.62131e-17	PRONE (Plant-specific Rop nucleotide exchanger)
Os02g0704000	-2.18353	1.6623e-06	Retinal pigment epithelial membrane protein
Os02g0705100	-1.80399	1.35652e-05	Alpha/beta hydrolase family
Os02g0705500	2.07425	0.00285875	Helix-loop-helix DNA-binding domain
Os02g0705600	-1.13917	0.00837436	U-box domain
Os02g0706400	-1.28826	0.00501296	Unknown
Os02g0707100	-1.44892	0.000810127	Pyridine nucleotide-disulphide oxidoreductase
Os02g0710700	Inf	1.93316e-10	Unknown
Os02g0712600	2.71176	0.0013923	Legume lectin domain
Os02g0712700	2.10714	0.000107538	Legume lectin domain
Os02g0716800	2.94272	0.000751507	POT family
Os02g0719000	5.95643	5.5819e-26	RHO protein GDP dissociation inhibitor
Os02g0720200	3.4264	4.89807e-08	Microtubule associated protein (MAP65/ASE1 family)
Os02g0720400	-3.57532	1.24799e-06	PDDEXK-like family of unknown function
Os02g0723200	2.14881	0.00598927	galactosyl transferase GMA12/MNN10 family
Os02g0726500	2.39596	0.000141393	GDP-fucose protein O-fucosyltransferase
Os02g0729700	-1.81081	0.00024622	Homeobox associated leucine zipper
Os02g0730000	4.03968	0.00269114	Aldehyde dehydrogenase family
Os02g0730075	4.04722	1.48536e-07	Aldehyde dehydrogenase family
Os02g0730400	4.67045	6.79669e-17	NHL repeat
Os02g0730600	-3.0919	0.000655985	Aluminium activated malate transporter
Os02g0731200	-1.7952	0.00357091	SRF-type transcription factor
Os02g0731700	-1.68117	0.0016417	CCT motif
Os02g0731800	-1.88685	0.000776049	B-box zinc finger
Os02g0732200	1.93918	0.00158687	Armadillo/beta-catenin-like repeat
Os02g0732600	3.96958	7.68216e-06	Myb-like DNA-binding domain
Os02g0732800	5.30381	4.68392e-05	GDSL-like Lipase/Acylhydrolase
Os02g0733300	6.27226	0.000291366	Glycosyl hydrolase family 9
Os02g0733400	-2.68437	0.00173239	Unknown
Os02g0733500	-1.67698	0.00986581	EF hand
Os02g0734300	-1.72872	0.00115529	NUDIX domain
Os02g0734600	-1.34104	0.00193469	Caleosin related protein
Os02g0736400	2.10906	0.0010056	Dihydroorotate dehydrogenase
Os02g0739000	-1.23702	0.00225347	DSHCT (NUC185) domain
Os02g0739900	3.10491	5.69847e-10	Unknown
Os02g0740400	2.43019	0.00156189	GDSL-like Lipase/Acylhydrolase
Os02g0740700	1.62458	0.00530228	Matrixin
Os02g0741800	5.08422	1.35091e-18	Permease family
Os02g0742200	1.49478	0.00257188	Ras family;; Ras of Complex, Roc, domain of DAPkinase
Os02g0742700	3.91791	1.42863e-05	bHLH-MYC and R2R3-MYB transcription factors N-terminal
Os02g0742800	5.48891	3.86001e-05	Unknown
Os02g0744100	-1.72896	0.0032552	Methyltransferase domain
Os02g0744200	4.45292	9.59157e-12	Pollen allergen
Os02g0744700	-1.57251	0.000292927	Starch synthase catalytic domain
Os02g0747400	3.76724	1.56738e-07	TCP family transcription factor
Os02g0747500	3.6186	1.43563e-06	TB2/DP1, HVA22 family
Os02g0747900	3.65901	0.00202539	Helix-loop-helix DNA-binding domain
Os02g0748800	2.38882	0.000304492	Glutaredoxin
Os02g0751100	4.0888	1.56456e-08	Xylanase inhibitor N-terminal
Os02g0752200	5.21753	0.001558	Glycosyl hydrolase family 3 C-terminal domain
Os02g0752300	8.57673	5.62297e-13	Unknown
Os02g0753300	1.70184	2.60978e-05	PLAT/LH2 domain
Os02g0753400	6.61812	5.88542e-10	Unknown
Os02g0753800	1.90638	3.72043e-06	Annexin
Os02g0755400	1.54415	0.00372597	RNA recognition motif. (a.k.a. RRM, RBD, or RNP domain)
Os02g0755500	-2.85662	7.29888e-07	UDP-glucoronosyl and UDP-glucosyl transferase
Os02g0755900	3.64535	4.02297e-05	UDP-glucoronosyl and UDP-glucosyl transferase
Os02g0756100	3.6398	4.87528e-07	Epidermal patterning factor proteins
Os02g0757700	1.63944	0.00533713	F-box protein FBW2
Os02g0760200	2.92834	5.85499e-10	Unknown
Os02g0761100	2.37212	0.000288636	Cyclophilin type peptidyl-prolyl cis-trans isomerase/CLD
Os02g0761700	-1.56442	0.000137189	Metallopeptidase family M24
Os02g0762600	3.06602	0.00302112	Unknown
Os02g0762800	2.36725	0.0058197	SNF2 family N-terminal domain
Os02g0763000	1.75797	0.00972865	PLAC8 family
Os02g0764500	-1.99863	4.36668e-06	Chlorophyll A-B binding protein
Os02g0767000	2.09756	4.48846e-05	Remorin, C-terminal region
Os02g0767200	5.03676	2.68581e-08	Lipase (class 3)
Os02g0769200	2.85456	9.37669e-05	LysM domain
Os02g0770500	2.86656	0.00598927	WRKY DNA -binding domain
Os02g0771450	2.97085	0.000129244	Poly(A) polymerase central domain
Os02g0771700	3.86061	4.07951e-20	Glycosyl hydrolases family 17
Os02g0773600	Inf	0.000350731	WRC
Os02g0774200	2.18107	0.00528482	Unknown
Os02g0775300	-1.75506	0.000456847	Unknown
Os02g0775400	2.49768	6.39753e-09	Kinesin motor domain
Os02g0776900	5.58542	4.06493e-10	WRC
Os02g0777400	4.4005	6.75371e-20	Protein kinase domain
Os02g0781900	2.83612	0.00060249	Unknown
Os02g0781966	2.39692	0.00394235	Unknown
Os02g0783000	Inf	5.87679e-07	Pectinesterase
Os02g0784100	4.80645	5.28865e-06	Leucine Rich Repeat
Os02g0786900	2.69692	0.00216987	Cysteine-rich secretory protein family
Os02g0787600	-2.82577	1.81632e-11	Receptor family ligand binding region
Os02g0787800	-1.21679	0.00534531	Diacylglycerol kinase accessory domain
Os02g0788600	5.50185	3.36064e-12	Clp amino terminal domain, pathogenicity island component
Os02g0791300	4.91914	3.9028e-05	Unknown
Os02g0792600	4.57086	1.3256e-10	Unknown
Os02g0793100	2.16757	3.33405e-05	Cardiac transcription factor regulator, Developmental protein
Os02g0793150	2.2519	0.00969381	Protein TPLATE
Os02g0794400	-1.08514	0.00999627	Translation initiation factor IF-3, C-terminal domain
Os02g0794500	2.79192	1.19401e-06	Serine carboxypeptidase
Os02g0797100	3.90929	8.54529e-06	AP2 domain
Os02g0797400	8.36655	1.02728e-20	MCM2/3/5 family
Os02g0799300	1.76116	0.00367525	Unknown
Os02g0799700	-1.31604	0.00178892	Unknown
Os02g0802500	5.70752	0.000246424	Inorganic H+ pyrophosphatase
Os02g0805000	1.49743	0.00980828	Adaptin N terminal region
Os02g0805250	1.8735	0.00520701	Helix-loop-helix DNA-binding domain
Os02g0806900	1.70002	0.00537461	Aminotransferase class I and II
Os02g0807800	-2.32697	0.00806628	Protein kinase domain
Os02g0809300	Inf	6.645e-10	Unknown
Os02g0809700	3.60141	2.92142e-05	SPX domain
Os02g0809800	2.64813	2.03871e-07	EXS family
Os02g0809900	Inf	1.07744e-13	Unknown
Os02g0810200	6.85125	2.55279e-07	Kinesin motor domain
Os02g0813166	Inf	2.7655e-11	Phloem protein 2
Os02g0814200	3.80898	0.000501597	WAX2 C-terminal domain
Os02g0815300	-1.4721	0.000568396	Unknown
Os02g0815400	-1.59982	0.00114012	Unknown
Os02g0816000	7.56572	0.000241679	Plant phosphoribosyltransferase C-terminal
Os02g0816100	-1.75623	0.000731011	Haloacid dehalogenase-like hydrolase
Os02g0816200	Inf	0.000137505	GDSL-like Lipase/Acylhydrolase
Os02g0816400	4.19684	2.19664e-08	Protein of unknown function (DUF3741)
Os02g0817500	2.51151	0.00454844	Aldo/keto reductase family
Os02g0818000	-2.01414	0.00376577	CBS domain
Os02g0819400	3.5572	2.57555e-11	P-loop NTPase domain-containing protein LPA1
Os02g0823200	4.2464	6.66483e-07	Sin3 binding region of histone deacetylase complex subunit SAP30
Os02g0824100	2.83543	0.00153648	Cytochrome P450
Os02g0828500	2.31424	3.98242e-05	Unknown
Os02g0829000	4.26724	1.98508e-08	Unknown
Os02g0829100	4.40177	2.68581e-08	Replication protein A C terminal
Os02g0830700	3.92338	7.32931e-05	Leucine rich repeat
Os02g0831400	3.22497	0.000290865	Unknown
Os02g0831800	1.4886	0.00622827	GHMP kinases N terminal domain
Os02g0834300	7.25411	8.6547e-16	Unknown
Os03g0101400	-1.87633	0.000762419	Sugar (and other) transporter
Os03g0102500	5.83916	1.40535e-08	Pollen allergen
Os03g0102700	5.02779	3.13702e-09	Pollen allergen
Os03g0105000	4.18862	7.11813e-07	Unknown
Os03g0105600	4.50335	1.73676e-05	Tubulin/FtsZ family, GTPase domain
Os03g0105800	3.45745	2.29508e-05	Domain of unknown function (DUF3527)
Os03g0106200	3.17956	6.96595e-07	Domain of unknown function (DUF4378)
Os03g0106250	2.82069	0.000931625	Domain of unknown function (DUF4378)
Os03g0106400	4.36301	9.89389e-07	Amino-transferase class IV
Os03g0107400	1.3177	0.00428379	N-terminal C2 in EEIG1 and EHBP1 proteins
Os03g0108500	3.44639	3.95482e-08	Fatty acid hydroxylase superfamily
Os03g0109700	-1.71609	4.64577e-05	Unknown
Os03g0110500	8.20414	4.59857e-17	KIP1-like protein
Os03g0111300	4.06239	0.00825328	Probable lipid transfer
Os03g0114000	5.28881	5.95769e-11	Kinesin motor domain
Os03g0115000	4.61959	2.58801e-05	Plastocyanin-like domain
Os03g0115200	1.16632	0.0055268	KH domain
Os03g0117300	3.39583	4.72162e-07	Glycosyl hydrolases family 16
Os03g0118100	2.95171	0.00155517	Unknown
Os03g0119300	2.16218	2.296e-07	Subtilase family
Os03g0121200	2.08882	0.00544619	Peroxidase
Os03g0122000	-1.32711	0.00191022	Protein kinase domain
Os03g0122100	4.81215	3.24727e-05	Helix-loop-helix DNA-binding domain
Os03g0122300	1.92512	1.42532e-06	2OG-Fe(II) oxygenase superfamily
Os03g0122600	-1.40922	0.0013718	SRF-type transcription factor
Os03g0124000	-1.76408	3.37098e-05	Associated with HOX
Os03g0124500	-1.72533	0.000102682	Unknown
Os03g0124900	2.21227	0.000507597	Glycosyl hydrolases family 28
Os03g0127700	6.40972	6.65641e-07	Protein kinase domain
Os03g0128300	4.88248	0.000467357	Unknown
Os03g0128800	-1.72527	7.97103e-06	Unknown
Os03g0129800	-1.86058	0.000156046	Nucleotide-diphospho-sugar transferase
Os03g0130300	3.67086	0.000739804	Gamma-thionin family
Os03g0130700	2.59124	0.00109722	Domain of unknown function (DUF4378)
Os03g0134900	8.13406	1.10886e-07	Glutathione S-transferase, C-terminal domain
Os03g0135100	5.67187	1.7252e-06	Glutathione S-transferase, C-terminal domain
Os03g0135550	2.01757	0.00823042	Unknown
Os03g0135700	3.9628	9.83157e-07	Helix-loop-helix DNA-binding domain
Os03g0136200	1.94609	0.000827724	Methyltransferase domain
Os03g0137800	2.88161	0.00197955	Cyclin-dependent kinase inhibitor
Os03g0140400	1.49983	0.00113234	Cytochrome P450
Os03g0140700	-1.33531	0.00263345	Tetratricopeptide repeat
Os03g0143100	Inf	3.46432e-05	Subtilase family
Os03g0143800	1.78012	2.24821e-05	Cytoplasmic Fragile-X interacting family
Os03g0146100	1.19489	0.00777822	Major intrinsic protein
Os03g0146500	-1.14669	0.00585316	Protein of unknown function (DUF1997)
Os03g0148700	-1.81562	0.000250418	Protein kinase domain
Os03g0149200	5.49679	1.05231e-31	HR-like lesion-inducing
Os03g0149300	-1.72391	0.000514031	EamA-like transporter family
Os03g0153900	2.35848	1.20022e-05	FAD binding domain
Os03g0157300	2.36881	5.37561e-07	PLAC8 family
Os03g0157400	-1.83966	3.98199e-06	ABC-2 type transporter
Os03g0157900	1.78709	3.18936e-05	Aminotransferase class-V
Os03g0161100	1.51563	0.0015951	KIP1-like protein
Os03g0161900	-1.92148	1.63193e-05	HSF-type DNA-binding
Os03g0162200	6.17654	0.00791078	Core histone H2A/H2B/H3/H4
Os03g0164300	2.0411	0.00142637	B3 DNA binding domain
Os03g0165400	4.47718	1.02725e-07	Glycosyl hydrolases family 35
Os03g0165900	-4.17684	2.20371e-06	Tetratricopeptide repeat
Os03g0167000	6.44712	3.44239e-06	Probable lipid transfer
Os03g0168300	2.14458	0.000365719	Protein of unknown function (DUF1997)
Os03g0169100	-1.65503	0.00238355	Ribulose-phosphate 3 epimerase family
Os03g0169500	2.40349	0.00418321	Glycosyltransferase like family 2
Os03g0169600	-2.0307	3.57193e-06	Dof domain, zinc finger
Os03g0170701	5.13875	4.60733e-15	Homeobox domain
Os03g0173900	4.38106	2.23535e-09	Ring finger domain
Os03g0174200	4.61607	0.00111341	Unknown
Os03g0175800	2.71534	4.56418e-06	Unknown
Os03g0177500	1.61436	0.00137323	Elongation factor Tu GTP binding domain
Os03g0180300	-1.40006	0.000553858	Ataxin-2 C-terminal region
Os03g0180900	1.86496	0.000167314	tify domain
Os03g0182600	1.12866	0.00574361	Ribosomal protein S2
Os03g0182800	2.64361	3.20628e-05	AP2 domain
Os03g0183050	3.01902	8.38677e-06	Ethylene-responsive transcription factor 1
Os03g0183600	4.11792	1.03996e-05	Aminotransferase class I and II
Os03g0183800	1.55129	0.000409842	Protein tyrosine kinase
Os03g0184000	-1.2892	0.00185374	Flavin containing amine oxidoreductase
Os03g0184300	2.07631	2.04751e-05	Glycosyl transferase family 8
Os03g0184500	Inf	4.6704e-08	B3 DNA binding domain
Os03g0186900	7.72409	4.42846e-09	Xylanase inhibitor C-terminal
Os03g0187600	-1.23079	0.00482416	GRAM domain
Os03g0188100	-2.22442	0.000205358	MatE
Os03g0192900	-1.83699	0.00642248	Unknown
Os03g0194100	1.80795	0.001558	C2 domain
Os03g0194300	2.04312	0.00349224	Protein of unknown function (DUF568)
Os03g0195500	-2.12022	1.97737e-07	Sulfate permease family
Os03g0196400	1.6709	0.00436724	Domain of unknown function (DUF588)
Os03g0196600	-1.66544	0.00107396	Serine acetyltransferase, N-terminal
Os03g0197000	-1.98856	4.17794e-07	Unknown
Os03g0199300	Inf	1.01937e-10	Unknown
Os03g0199500	6.71587	3.40357e-08	Unknown
Os03g0200200	2.7857	8.21227e-08	Domain of unknown function (DUF4228)
Os03g0205700	4.60244	4.82856e-11	NPH3 family
Os03g0206100	2.79803	9.54189e-05	Unknown
Os03g0206150	3.02847	1.36827e-05	QWRF family
Os03g0206700	-1.66976	2.36082e-05	NPH3 family
Os03g0209500	2.59192	1.13981e-05	DHHC palmitoyltransferase
Os03g0210500	5.68652	9.38108e-05	Protein of unknown function, DUF538
Os03g0211900	1.54617	0.00320251	Leucine rich repeat N-terminal domain
Os03g0212600	5.84087	6.2865e-07	Targeting protein for Xklp2 (TPX2)
Os03g0212800	2.96043	1.4005e-07	Glycosyl hydrolase family 1
Os03g0214100	4.79318	1.42999e-07	Replication factor-A C terminal domain
Os03g0215200	2.82701	0.000661044	YABBY protein
Os03g0216000	2.44779	0.00427673	Unknown
Os03g0216700	1.55386	0.00648365	MatE
Os03g0219200	-1.2443	0.00468427	Copper/zinc superoxide dismutase (SODC)
Os03g0221500	4.73681	5.02171e-05	Glycosyl hydrolases family 17
Os03g0222600	4.28474	2.48664e-07	Caleosin related protein
Os03g0224700	-1.17081	0.00771148	HSF-type DNA-binding
Os03g0226400	-2.75078	1.28526e-11	Cation efflux family
Os03g0226501	-2.87209	0.000581278	Cation efflux family
Os03g0227400	-1.4966	0.00663029	Glycosyl hydrolases family 17
Os03g0227700	-1.62998	0.00104854	Cytochrome P450
Os03g0228800	4.60456	3.55765e-11	Leucine Rich repeats (2 copies)
Os03g0230500	-1.25915	0.00296751	Inositol 1, 3, 4-trisphosphate 5/6-kinase
Os03g0231600	2.67166	7.69993e-05	Amino-transferase class IV
Os03g0233800	3.7181	7.76669e-09	Protein of unknown function, DUF547
Os03g0235000	3.87276	0.000254312	Peroxidase
Os03g0238800	1.24838	0.00948757	Unknown
Os03g0239000	5.81157	2.07056e-06	Glycosyl hydrolases family 16
Os03g0243700	Inf	1.42791e-10	Glycosyl hydrolase family 10
Os03g0244000	-1.71359	0.00922256	Unknown
Os03g0244200	3.61649	8.1307e-06	Thaumatin family
Os03g0244600	Inf	2.43163e-10	Transmembrane amino acid transporter protein
Os03g0244700	2.51953	0.000244543	Armadillo/beta-catenin-like repeat
Os03g0245200	4.42531	8.25167e-05	Pollen proteins Ole e I like
Os03g0246100	Inf	0.000471656	Glycosyl hydrolases family 17
Os03g0246500	1.45824	0.00389094	Filament-like plant protein, long coiled-coil
Os03g0249500	1.49729	0.00243434	NAD dependent epimerase/dehydratase family
Os03g0250200	2.2455	1.90821e-05	TB2/DP1, HVA22 family
Os03g0251350	-1.75915	1.29994e-05	Histone-like transcription factor
Os03g0251700	2.07311	0.00148965	Protein kinase domain
Os03g0253200	5.7047	1.29994e-05	Protein kinase domain
Os03g0254000	2.19725	7.68216e-06	NB-ARC domain
Os03g0255100	1.41307	0.000815847	Glycosyl hydrolases family 35
Os03g0255400	-1.18863	0.00527176	FAR1 DNA-binding domain
Os03g0255500	-1.33494	0.00492144	Phosphoenolpyruvate carboxykinase
Os03g0258900	5.66016	1.82505e-08	Glyoxal oxidase N-terminus
Os03g0260600	Inf	4.78968e-10	Helix-loop-helix DNA-binding domain
Os03g0262000	3.77561	1.35987e-05	Phosphatidylinositol-4-phosphate 5-Kinase
Os03g0262700	2.09389	0.000286461	Late embryogenesis abundant protein
Os03g0264600	9.11416	7.91331e-28	Unknown
Os03g0264800	2.53104	0.00665881	ATPase family associated with various cellular activities (AAA)
Os03g0265100	-1.16724	0.0057088	Glycosyl transferases group 1
Os03g0265900	1.66771	0.000420561	Unknown
Os03g0266800	2.44831	1.35591e-05	Protein kinase domain
Os03g0267300	-1.6577	0.000529334	Fructose-1-6-bisphosphatase, N-terminal domain
Os03g0268400	2.8446	5.17674e-10	Nucleotidyl transferase
Os03g0270600	-1.52827	0.0049635	Protein of unknown function (DUF668)
Os03g0270700	2.12973	9.3808e-07	Unknown
Os03g0271100	-1.11361	0.00558923	Sigma-70 region 3;; Sigma-70, region 4;; Sigma-70 region 2
Os03g0272900	-1.19929	0.00774572	DVL family
Os03g0273200	3.87394	8.62754e-08	Multicopper oxidase
Os03g0274400	5.21348	1.28693e-08	Unknown
Os03g0278000	1.28901	0.00395412	GDP-mannose 4,6 dehydratase
Os03g0278900	-1.42063	0.00856732	ATP synthase B/B' CF(0)
Os03g0280800	-2.77689	1.22172e-05	GDP-mannose 4,6 dehydratase
Os03g0281000	-1.52877	0.000501597	Ankyrin repeats (3 copies)
Os03g0281201	5.68848	5.37462e-09	Unknown
Os03g0281900	5.1096	5.45273e-05	ABC-2 type transporter
Os03g0283100	-1.73276	2.00744e-05	Glutathione S-transferase, N-terminal domain
Os03g0283200	-3.947	0.000168856	Glutathione S-transferase, N-terminal domain
Os03g0283400	1.7348	0.003957	Unknown
Os03g0284500	-1.60312	0.000336404	Haloacid dehalogenase-like hydrolase
Os03g0284600	-1.78996	5.20551e-06	AhpC/TSA antioxidant enzyme
Os03g0284900	-1.25161	0.00789231	Pentatricopeptide repeat domain
Os03g0286500	8.58253	0.00168757	RNA recognition motif.
Os03g0287600	2.10987	0.000616379	Unknown
Os03g0288900	4.64683	0.000712429	Unknown
Os03g0291500	2.29253	0.00280951	Asparagine synthase
Os03g0292800	1.69722	0.000137189	RanBP1 domain
Os03g0293100	-1.53892	0.000115192	Unknown
Os03g0295600	3.67859	3.06508e-10	Protein tyrosine kinase
Os03g0300400	3.33505	0.000203156	Pathogenesis-related protein Bet v I family
Os03g0301600	5.26597	0.00203688	Unknown
Os03g0301700	4.9185	3.71265e-14	Protein phosphatase 2C
Os03g0301800	2.3973	2.77976e-05	Kinesin motor domain
Os03g0302000	-7.00254	6.85249e-20	Peroxisomal biogenesis factor 11 (PEX11)
Os03g0302900	5.14124	9.87525e-12	Domain of unknown function (DUF4378)
Os03g0303100	5.78874	1.25875e-16	Protein of unknown function (DUF1645)
Os03g0304500	2.53395	0.0079449	Tetratricopeptide repeat
Os03g0305000	-1.92717	3.54811e-06	AMP-binding enzyme
Os03g0308200	2.46918	2.31461e-09	Unknown
Os03g0308600	2.63138	0.00209917	Unknown
Os03g0308700	6.03069	2.25244e-09	Unknown
Os03g0310000	4.35962	0.00875403	GDSL-like Lipase/Acylhydrolase
Os03g0311300	-1.94313	3.3011e-05	NHL repeat
Os03g0311600	3.87144	3.19907e-07	Unknown
Os03g0314700	-1.40048	0.00103153	NifU-like domain
Os03g0314750	6.47512	1.35445e-08	Unknown
Os03g0320800	7.99532	0.00129545	Leucine Rich repeats (2 copies)
Os03g0322600	-1.38896	0.00099814	Unknown
Os03g0322900	3.02783	0.00797897	Late embryogenesis abundant protein
Os03g0324700	2.87061	0.000169825	Exostosin family
Os03g0327600	5.32562	1.9791e-30	Ricin-type beta-trefoil lectin domain-like
Os03g0328000	2.51791	9.49265e-10	Dock homology region 2
Os03g0328100	4.03306	3.16619e-07	GDP-fucose protein O-fucosyltransferase
Os03g0328300	4.47189	0.000241397	emp24/gp25L/p24 family/GOLD
Os03g0329200	7.18942	1.1024e-26	Zinc finger C-x8-C-x5-C-x3-H type
Os03g0332900	3.90666	7.84675e-06	Protein kinase domain
Os03g0335500	7.71273	8.09791e-31	Leucine rich repeat
Os03g0336200	2.73846	3.03007e-09	bZIP transcription factor
Os03g0336400	Inf	1.21857e-09	Pollen allergen
Os03g0338400	7.61653	6.50614e-16	Unknown
Os03g0339700	5.18609	1.36444e-09	Weak chloroplast movement under blue light
Os03g0340500	2.60147	0.00504224	Sucrose synthase
Os03g0340900	-1.26785	0.00324202	HD domain
Os03g0341000	3.83629	1.28223e-05	AP2 domain
Os03g0342100	-2.76798	0.000717882	Unknown
Os03g0343900	-2.30533	8.30644e-05	Photosystem II reaction centre X protein (PsbX)
Os03g0346500	3.48102	5.147e-05	Unknown
Os03g0348900	2.85775	0.000229879	CHY zinc finger
Os03g0349200	2.23497	6.85899e-05	Protein kinase domain
Os03g0351100	-1.18551	0.00631452	CCT motif
Os03g0351800	-1.33085	0.00109499	Ring finger domain
Os03g0353000	3.53003	1.54234e-05	Unknown
Os03g0355700	2.40149	0.000135395	Protein of unknown function (DUF4005)
Os03g0356414	2.2042	0.000200187	Seven in absentia protein family
Os03g0356700	1.27082	0.00441914	Gelsolin repeat
Os03g0363600	3.08307	0.00015181	Sugar (and other) transporter
Os03g0364400	-2.49024	4.71444e-07	Protein tyrosine kinase
Os03g0364700	-1.39843	0.000727537	TFIIS helical bundle-like domain
Os03g0365250	-3.37673	2.23102e-06	Unknown
Os03g0366350	-2.65282	3.43047e-05	F-box domain
Os03g0371300	-2.19251	1.33579e-07	Cytochrome P450
Os03g0371800	5.97331	1.03692e-13	Myb-like DNA-binding domain
Os03g0374500	3.77113	1.6678e-05	Unknown
Os03g0376000	3.39883	0.000129113	emp24/gp25L/p24 family/GOLD
Os03g0388500	-1.55338	0.00549054	IQ calmodulin-binding motif
Os03g0388900	-1.47232	0.000931022	Caspase domain
Os03g0389700	1.95563	0.000240988	Class-II DAHP synthetase family
Os03g0394900	1.95482	0.00540687	Unknown
Os03g0399400	4.44218	1.42532e-06	F-box domain
Os03g0400800	-2.39781	0.00141177	Leucine rich repeat
Os03g0401100	-1.92933	0.00645538	PB1 domain
Os03g0401300	5.48961	4.20011e-08	Sucrose synthase
Os03g0401333	9.02822	1.51747e-12	Sucrose synthase
Os03g0401951	3.28366	0.00127746	Unknown
Os03g0403400	5.81322	7.23528e-06	WD40-like Beta Propeller Repeat
Os03g0403501	3.8682	3.30734e-07	von Willebrand factor type A domain
Os03g0403600	5.28966	6.1996e-10	VWA / Hh protein intein-like
Os03g0411900	-2.64235	0.00115353	Unknown
Os03g0413000	-1.50699	0.000601043	Histone-like transcription factor
Os03g0414400	-1.39533	0.00337357	Unknown
Os03g0416200	2.00521	0.00159422	COBRA-like protein
Os03g0416300	Inf	7.14247e-14	COBRA-like protein
Os03g0417700	-2.58195	0.00233687	Cytochrome P450
Os03g0418000	5.24027	4.36668e-06	Chitinase class I
Os03g0418700	2.23428	0.000760168	Domain of unknown function (DUF4378)
Os03g0421800	2.1733	0.00109704	X8 domain
Os03g0426900	-1.10805	0.00900818	AAA domain (Cdc48 subfamily)
Os03g0428800	-1.24448	0.00428996	Unknown
Os03g0431200	-1.7066	9.74376e-05	Acetyltransferase (GNAT) family
Os03g0433200	4.1111	7.71485e-06	GRAS domain family
Os03g0439000	2.0775	0.00978154	Unknown
Os03g0439700	-1.41795	0.000885181	Protein of unknown function (DUF1230)
Os03g0557900	2.80305	0.00011454	Unknown
Os03g0559900	1.99791	0.00138625	Plant transposase (Ptta/En/Spm family)
Os03g0561400	2.6497	0.0022183	Unknown
Os03g0563600	6.13308	0.00296198	Peroxidase
Os03g0565200	-1.55582	0.000256485	Haloacid dehalogenase-like hydrolase
Os03g0566600	4.68202	7.36752e-07	Methyltransferase FkbM domain
Os03g0567100	2.72665	0.000111998	Unknown
Os03g0570100	Inf	4.9041e-06	Cytochrome P450
Os03g0570775	-2.51003	0.00550967	MatE
Os03g0570800	-2.9614	5.73157e-06	MatE
Os03g0572900	-1.51972	0.000232297	MatE
Os03g0575200	-1.88512	4.84638e-06	K+ potassium transporter
Os03g0576700	1.27322	0.00312867	Ribosomal protein L13e
Os03g0577100	Inf	7.89374e-14	Nuf2 family
Os03g0583800	-1.73894	0.00625688	Mpv17 / PMP22 family
Os03g0587200	4.56464	5.28509e-05	Kinesin motor domain
Os03g0591300	3.02293	0.000235797	Unknown
Os03g0594900	-1.68979	4.33744e-05	Cytochrome P450
Os03g0595300	-1.34215	0.00551523	Unknown
Os03g0596600	4.9193	2.06016e-12	Unknown
Os03g0596800	1.88529	0.000490826	Unknown
Os03g0598800	1.46451	0.00030677	Ribosomal L15
Os03g0599800	1.23556	0.00829733	Reversibly glycosylated polypeptide
Os03g0606600	-2.08754	0.00502577	Natural resistance-associated macrophage protein
Os03g0607100	3.25539	0.000123922	Unknown
Os03g0607200	2.53984	0.000101922	Gibberellin regulated protein
Os03g0607500	-1.39855	0.0021845	Protein of unknown function (DUF760)
Os03g0607600	5.27945	1.29447e-08	Cyclin, N-terminal domain;; Cyclin, C-terminal domain
Os03g0609000	4.0822	8.97075e-06	Trypsin-like peptidase domain
Os03g0618300	-1.85271	5.22232e-06	2OG-Fe(II) oxygenase superfamily
Os03g0618800	3.31496	0.000321507	Unknown
Os03g0623100	Inf	0.0055552	Unknown
Os03g0633800	2.28573	0.00885366	AUX/IAA family
Os03g0635800	3.81258	8.53986e-06	Auxin canalisation
Os03g0636300	2.26304	0.00870859	Unknown
Os03g0636700	5.73765	2.02586e-08	IQ calmodulin-binding motif
Os03g0636800	4.03536	3.21482e-06	Protein kinase domain
Os03g0637800	3.3677	2.03693e-09	Protein tyrosine kinase
Os03g0638400	Inf	3.35633e-14	Unknown
Os03g0639800	2.69818	0.00464234	Snf7
Os03g0641250	-2.49075	0.00205764	Amino acid permease
Os03g0645000	9.30749	2.10334e-25	Pollen allergen
Os03g0646100	3.03792	6.75011e-07	Tubulin/FtsZ family, GTPase domain
Os03g0647800	2.78718	1.87396e-07	Unknown
Os03g0651900	-2.69335	9.62725e-05	Unknown
Os03g0651950	5.8131	7.6189e-07	Plant phosphoribosyltransferase C-terminal
Os03g0652000	8.05258	7.0414e-13	C2 domain
Os03g0656100	2.82949	0.00136572	Unknown
Os03g0659800	4.72471	0.000185259	Unknown
Os03g0661600	3.37424	0.000692165	Thaumatin family
Os03g0663400	1.73094	0.00275956	Thaumatin family
Os03g0667100	-2.50805	1.21196e-05	NPR1/NIM1 like defence protein C terminal
Os03g0669100	3.27628	0.00266655	dUTPase
Os03g0669300	1.54738	0.000351084	Glycosyl hydrolases family 17
Os03g0672400	5.888	3.09567e-08	Unknown
Os03g0673600	-1.55108	0.000133279	Unknown
Os03g0675600	4.90302	4.87201e-07	Phytosulfokine precursor protein (PSK)
Os03g0680700	6.55155	6.47085e-09	Associated with HOX
Os03g0683700	1.38506	0.00500283	Plant family of unknown function (DUF810)
Os03g0683800	7.30193	4.68921e-27	GDSL-like Lipase/Acylhydrolase
Os03g0684700	-1.74154	5.62075e-06	HPP family
Os03g0685300	-1.85198	4.51266e-06	Glutamine amidotransferase class-I
Os03g0689100	-1.1387	0.00710178	Histidine phosphatase superfamily (branch 2)
Os03g0691500	Inf	1.15548e-13	Unknown
Os03g0692400	4.13819	0.00442065	Domain of unknown function (DUF966)
Os03g0693800	2.21104	0.00999627	Cupin
Os03g0694500	3.86526	0.00796513	Permease family
Os03g0697200	Inf	4.28329e-10	Possible lysine decarboxylase
Os03g0699100	Inf	2.00663e-10	WD domain, G-beta repeat
Os03g0700400	3.66139	4.957e-10	Lipoxygenase
Os03g0703000	1.97282	4.02511e-06	Glycosyl hydrolase family 1
Os03g0703100	5.75064	1.43216e-11	Glycosyl hydrolase family 1
Os03g0704100	-1.93889	3.13806e-06	PAP_fibrillin
Os03g0704400	2.6187	0.00215184	Protein kinase domain
Os03g0708000	5.13109	5.415e-19	Unknown
Os03g0708800	2.27252	0.00519951	Protein of unknown function, DUF573
Os03g0709100	Inf	7.41562e-11	Plastocyanin-like domain
Os03g0709300	2.72266	7.89159e-07	Plastocyanin-like domain
Os03g0710600	-1.65723	3.08012e-05	Unknown
Os03g0711100	-1.76643	3.09448e-05	CCT motif
Os03g0712500	2.40651	0.00228108	Leucine rich repeat
Os03g0713000	1.72391	3.27262e-05	Pyridoxal-phosphate dependent enzyme
Os03g0713100	1.71097	0.000114301	Dynamin central region
Os03g0717000	1.90465	0.000463012	Protein tyrosine kinase
Os03g0718100	1.82994	0.00376612	Actin
Os03g0718800	1.54415	0.003537	Hydrophobic seed protein
Os03g0719800	1.49154	0.00763046	Phytochrome region
Os03g0722400	3.20451	0.00430344	SNF2 family N-terminal domain
Os03g0722500	1.88801	0.00105281	Glycosyl hydrolases family 17
Os03g0724300	2.87242	4.48176e-06	Protein tyrosine kinase
Os03g0725400	2.86443	0.000182733	WD domain, G-beta repeat
Os03g0725800	1.67723	0.00289278	Helix-loop-helix DNA-binding domain
Os03g0726100	2.3359	3.3076e-06	Tubulin/FtsZ family, GTPase domain;; Tubulin C-terminal domain
Os03g0726200	-1.30461	0.00170147	Inositol 1, 3, 4-trisphosphate 5/6-kinase
Os03g0729100	-2.26637	3.51614e-08	Protein of unknown function (DUF3054)
Os03g0729200	-1.21193	0.00382353	AhpC/TSA antioxidant enzyme
Os03g0729500	8.22032	3.45997e-12	WRC
Os03g0731100	-1.5985	0.00161876	Photosystem I reaction centre subunit N (PSAN or PSI-N)
Os03g0733600	Inf	1.37121e-05	SSXT protein (N-terminal region)
Os03g0734900	-1.43344	0.00216987	CCT motif
Os03g0736300	1.77331	1.07722e-05	Glycosyl hydrolase family 9
Os03g0736500	5.40301	0.000273477	Syntaxin
Os03g0736600	-2.55576	5.10882e-05	ATP synthase delta (OSCP) subunit
Os03g0738600	4.02394	3.35659e-06	Lipoxygenase
Os03g0740833	-2.20717	0.000305994	Unknown
Os03g0740900	-2.33297	0.000527069	Unknown
Os03g0741000	-2.17219	0.000276875	Fatty acid desaturase
Os03g0744700	-1.77803	1.04428e-05	Unknown
Os03g0746900	-2.69019	0.000364528	Protein of unknown function (DUF1677)
Os03g0747800	1.79606	5.47397e-05	Pyridoxal-phosphate dependent enzyme
Os03g0749500	1.47373	0.00270251	Glycosyl hydrolase family 3 N terminal domain
Os03g0751100	-1.77418	1.45916e-05	OPT oligopeptide transporter protein
Os03g0751600	1.80863	0.00300987	Unknown
Os03g0756300	3.2497	4.97791e-07	X8 domain
Os03g0758100	3.33005	3.44857e-10	Carbohydrate phosphorylase
Os03g0758500	3.17975	0.00108601	Plastocyanin-like domain
Os03g0758700	3.8461	5.27065e-05	Unknown
Os03g0760200	-1.73861	0.000143548	Cytochrome P450
Os03g0760700	1.42585	0.00953579	Semialdehyde dehydrogenase, dimerisation domain
Os03g0760800	2.12299	2.94559e-06	Gibberellin regulated protein
Os03g0761000	3.75938	2.58801e-05	SWIB/MDM2 domain
Os03g0762400	2.09442	0.000415646	Peroxidase
Os03g0762900	3.01577	2.33673e-06	QWRF family
Os03g0767600	3.06812	0.00570372	NPH3 family
Os03g0769400	1.99193	7.76806e-05	Unknown
Os03g0769700	2.73424	0.000716394	Unknown
Os03g0769800	2.18668	0.00105281	Homeobox domain
Os03g0770800	2.76662	6.63968e-05	Glycosyltransferase like family 2
Os03g0772300	-1.32677	0.00540258	Unknown
Os03g0773700	2.34955	4.2054e-08	Protein kinase domain
Os03g0773800	-1.77945	0.0035282	lactate/malate dehydrogenase, alpha/beta C-terminal domain
Os03g0774300	-2.0975	2.00097e-07	5' nucleotidase family
Os03g0775000	-1.62623	0.00178443	Leucine carboxyl methyltransferase
Os03g0776900	-1.28746	0.00732951	Unknown
Os03g0780800	4.15234	9.93283e-13	Fatty acid hydroxylase superfamily
Os03g0782500	-1.53388	0.00205764	Helix-loop-helix DNA-binding domain
Os03g0785200	-1.37788	0.00368917	mTERF
Os03g0785800	3.67633	4.50633e-09	TCP family transcription factor
Os03g0787200	3.37591	4.09154e-07	IQ calmodulin-binding motif
Os03g0788600	1.63185	0.00239535	Fasciclin domain
Os03g0790500	1.59827	0.000371116	alpha/beta hydrolase fold
Os03g0791700	4.34667	3.45304e-05	Protein tyrosine kinase
Os03g0793600	3.68841	1.01268e-05	Endonuclease/Exonuclease/phosphatase family
Os03g0793900	3.67308	6.49996e-05	Probable lipid transfer
Os03g0797300	-3.25768	0.000831482	Indole-3-glycerol phosphate lyase, chloroplastic
Os03g0797800	6.0717	0.000158446	AUX/IAA family
Os03g0799000	1.85594	1.47392e-05	linker histone H1 and H5 family
Os03g0799200	2.36688	0.00642248	Zein-binding
Os03g0803800	2.44517	0.00493501	Unknown
Os03g0805700	Inf	1.1602e-18	Pheophorbide a oxygenase
Os03g0807100	2.09206	7.23026e-06	Neprosin
Os03g0807700	8.99964	9.63072e-08	Protein of unknown function (DUF642)
Os03g0808100	1.94626	8.11813e-06	Cellulose synthase
Os03g0817900	1.65	0.00128437	GDSL/SGNH-like Acyl-Esterase family found in Pmr5 and Cas1p
Os03g0819400	1.34362	0.00838483	Heavy-metal-associated domain
Os03g0822000	5.24072	2.51595e-14	Pollen allergen
Os03g0823800	1.98956	0.00647745	Permease family
Os03g0825300	4.01852	2.00578e-11	Protein tyrosine kinase
Os03g0825600	1.82356	0.00502577	Plant protein of unknown function (DUF641)
Os03g0826000	2.27055	0.00141888	Domain of unknown function (DUF4378)
Os03g0826500	2.01672	0.000100342	chorismate binding enzyme
Os03g0826800	2.39103	4.10113e-09	Unknown
Os03g0826900	2.77188	1.21475e-05	Unknown
Os03g0828800	-2.43832	0.00933607	Protein kinase domain
Os03g0829200	1.81922	0.000308064	alpha/beta hydrolase fold
Os03g0830400	3.92766	0.00920934	PLAC8 family
Os03g0831200	1.53058	0.00132964	Unknown
Os03g0831700	1.62172	0.0006931	Domain of unknown function (DUF4378)
Os03g0833100	2.51136	0.00111323	Enoyl-(Acyl carrier protein) reductase
Os03g0835900	1.42666	0.00350694	2Fe-2S iron-sulfur cluster binding domain
Os03g0836000	1.22518	0.00805	Actin
Os03g0837100	2.2445	0.000857687	Cellulose synthase
Os03g0837900	-1.70448	3.89106e-05	Polyketide cyclase / dehydrase and lipid transport
Os03g0838900	-1.90748	1.69201e-06	mTERF
Os03g0841800	1.30842	0.00664262	Protein kinase domain
Os03g0841900	-1.35272	0.000896132	Flavin containing amine oxidoreductase
Os03g0843200	-1.40661	0.000806247	YacP-like NYN domain
Os03g0843800	-3.53837	9.97318e-12	Thiopurine S-methyltransferase (TPMT)
Os03g0844600	5.16273	1.7496e-05	GDSL-like Lipase/Acylhydrolase
Os03g0844900	-1.91339	7.83524e-07	S1 RNA binding domain
Os03g0845000	-1.19539	0.00842182	Pirin C-terminal cupin domain
Os03g0849900	3.54588	9.26882e-06	Nucleotide-diphospho-sugar transferase
Os03g0850600	-1.55182	0.000118433	Uncharacterized integral membrane protein (DUF2301)
Os03g0851000	1.39602	0.00493501	NAC domain
Os03g0851200	-1.16821	0.00547659	Glutaredoxin
Os03g0851800	-1.78873	4.56541e-05	Pantoate-beta-alanine ligase
Os03g0853500	4.54189	6.52821e-07	Transcription factor regulating root and shoot growth via Pin3
Os03g0853600	4.63358	5.75146e-11	Unknown
Os03g0854600	1.33653	0.0054991	Glycosyl hydrolases family 16
Os03g0855100	4.90916	9.85017e-08	WRKY DNA -binding domain
Os03g0856700	1.85254	6.21891e-06	2OG-Fe(II) oxygenase superfamily
Os03g0857400	-1.65892	0.000852084	Unknown
Os03g0857600	1.88778	0.00775395	Carbohydrate esterase, sialic acid-specific acetylesterase
Os03g0858600	3.01504	0.000453407	Protein of unknown function (DUF668)
Os03g0859100	3.96865	2.05083e-06	Unknown
Os03g0859500	2.02721	3.7503e-06	ABC-2 type transporter
Os04g0101800	2.38293	0.000663249	von Willebrand factor type A domain
Os04g0105200	3.022	3.53969e-06	Unknown
Os04g0106500	2.58564	0.000203148	Domain of unknown function (DUF4378)
Os04g0107700	Inf	8.19744e-10	Papain family cysteine protease
Os04g0109500	2.2795	0.00697952	Legume lectin domain
Os04g0111200	-2.15068	1.28283e-07	ATP-sulfurylase
Os04g0111250	-2.49176	0.000556395	PUA-like domain
Os04g0111350	4.15956	4.18839e-06	Unknown
Os04g0115800	7.09456	1.61957e-10	Unknown
Os04g0119500	-1.27533	0.00598554	Unknown
Os04g0121800	2.07837	0.000185786	Unknown
Os04g0127300	5.59789	1.1172e-09	Subtilase family
Os04g0137201	2.93039	1.29536e-07	Pectate lyase
Os04g0151800	1.16436	0.00642639	Piwi domain
Os04g0166600	4.21231	1.77999e-09	Sin3 binding region of histone deacetylase complex subunit SAP30
Os04g0178300	3.84045	4.3027e-05	Terpene synthase, N-terminal domain
Os04g0184100	2.34631	0.000346792	Amidase
Os04g0185100	Inf	7.42627e-11	DNA replication factor Cdt1 C-terminal domain
Os04g0192350	5.08743	2.35012e-13	Unknown
Os04g0201000	2.3493	0.00115218	Leucine Rich repeats (2 copies)
Os04g0206700	1.51358	0.000919829	UDP-glucoronosyl and UDP-glucosyl transferase
Os04g0219600	-1.75118	0.000817015	NB-ARC domain
Os04g0221800	Inf	3.09567e-08	Domain of unknown function
Os04g0223500	3.75401	3.35329e-05	Flavin-binding monooxygenase-like
Os04g0228100	Inf	4.9559e-06	Unknown
Os04g0231200	2.24261	0.00763046	Unknown
Os04g0231800	-1.71318	0.00128437	Unknown
Os04g0233400	1.95215	1.50958e-05	Major intrinsic protein
Os04g0234600	-1.76564	0.00493515	Fructose-1-6-bisphosphatase, N-terminal domain
Os04g0247500	-1.11179	0.00903226	Unknown
Os04g0261400	Inf	6.69347e-07	Unknown
Os04g0266900	2.47329	4.48739e-06	Transketolase, thiamine diphosphate binding domain
Os04g0268700	2.80157	0.000652418	Unknown
Os04g0275950	5.02828	3.10271e-05	Unknown
Os04g0282400	-3.50551	1.92156e-14	Unknown
Os04g0283900	1.98435	0.00510931	Unknown
Os04g0284900	1.63433	0.00434298	Plant calmodulin-binding domain
Os04g0295400	-2.74096	7.10712e-08	Jacalin-like lectin domain
Os04g0295500	4.6238	3.72086e-05	Unknown
Os04g0300600	-1.71064	0.00933095	Helix-loop-helix DNA-binding domain
Os04g0304200	-1.4754	0.00197842	Protein kinase domain
Os04g0310400	-2.94429	2.12799e-07	Wall-associated receptor kinase galacturonan-binding
Os04g0312100	-2.32505	0.00105082	Plant organelle RNA recognition domain
Os04g0321100	-2.49764	0.00285348	UDP-glucoronosyl and UDP-glucosyl transferase
Os04g0330200	-1.76363	2.50266e-05	Jacalin-like lectin domain
Os04g0338100	-2.43683	4.30639e-09	Aldo/keto reductase family
Os04g0344100	2.6779	0.000793926	Terpene synthase family, metal binding domain
Os04g0346800	-1.33232	0.00978154	MazG-like family
Os04g0349600	-1.69649	0.00789173	PPR repeat family
Os04g0350100	6.14794	0.0037281	Aspartic acid proteinase inhibitor
Os04g0350300	2.30071	0.000374018	Kinesin motor domain
Os04g0355401	-1.5221	0.000656943	Unknown
Os04g0364800	-2.58385	0.000284208	Putative ripening-related protein 1
Os04g0375900	5.56481	6.48198e-08	Kinesin motor domain
Os04g0376600	3.61423	4.05955e-05	Unknown
Os04g0376700	3.56339	1.0503e-05	ER lumen protein retaining receptor
Os04g0379900	1.54233	0.000176127	Fatty acid desaturase
Os04g0380300	-1.36464	0.00150971	Kelch motif
Os04g0382800	9.23758	4.12496e-27	Uncharacterized protein
Os04g0382900	2.94997	0.00053237	Unknown
Os04g0383700	2.46225	0.00228108	Unknown
Os04g0387900	-1.61018	0.00122037	Protein of unknown function (DUF3339)
Os04g0390100	3.9306	2.23108e-19	Heavy-metal-associated domain
Os04g0390800	2.98025	0.000373116	short chain dehydrogenase
Os04g0391900	-1.65607	0.000292927	Amidohydrolase
Os04g0396800	3.89403	1.03169e-11	Serine carboxypeptidase
Os04g0398000	1.72778	0.00238355	AP2 domain
Os04g0402100	1.47063	0.00438475	Calreticulin family
Os04g0403500	-1.77912	9.09665e-06	NAD(P)H-binding
Os04g0405300	2.94299	4.64242e-08	Enoyl-(Acyl carrier protein) reductase
Os04g0407900	3.67216	1.95957e-08	Cytochrome P450
Os04g0410250	2.85922	8.0904e-09	Unknown
Os04g0412300	-2.69114	2.75716e-09	Glycosyl hydrolases family 17
Os04g0412500	-2.10296	2.45431e-07	Eukaryotic-type carbonic anhydrase
Os04g0412800	3.26733	0.000928772	Glutaredoxin
Os04g0412900	2.77276	1.40498e-08	Sec23/Sec24 trunk domain
Os04g0413500	Inf	7.2913e-17	Glycosyl hydrolases family 32 N-terminal domain
Os04g0415100	5.82162	0.00138594	Transcriptional repressor, ovate
Os04g0419900	-2.60307	0.000147977	Protein kinase domain
Os04g0420033	-3.37951	1.93222e-05	Protein kinase domain
Os04g0429600	-2.97929	1.03651e-08	Cellulose synthase
Os04g0430400	3.32107	9.33007e-05	Protein kinase domain
Os04g0434500	4.56093	7.5191e-07	ZF-HD protein dimerisation region
Os04g0434600	2.57279	9.30485e-05	Kinesin motor domain
Os04g0434800	2.25188	6.52821e-07	Peroxidase
Os04g0442000	-1.18086	0.00879002	Auxin response factor
Os04g0442200	-1.15603	0.005329	Peptidogalycan biosysnthesis/recognition
Os04g0444300	4.70903	1.74766e-06	Unknown
Os04g0444800	-1.49353	0.0080307	FAD-binding domain
Os04g0445200	-1.45915	0.000804258	Protein of unknown function (DUF861)
Os04g0446401	2.76487	0.00108633	Unknown
Os04g0448550	Inf	0.00150111	Xylanase inhibitor N-terminal
Os04g0448900	-1.39248	0.00101911	FAD binding domain
Os04g0449900	1.67982	5.82139e-05	RNA recognition motif.
Os04g0451000	2.2237	0.00704218	Unknown
Os04g0455600	1.7518	0.0023922	Protein of unknown function (DUF4057)
Os04g0459000	5.90384	5.94672e-05	ABC transporter transmembrane region
Os04g0459900	-1.6064	0.00014057	Trypsin-like peptidase domain
Os04g0460300	1.8432	0.00980558	Transmembrane amino acid transporter protein
Os04g0461000	Inf	0.000660132	Myb-like DNA-binding domain
Os04g0461800	5.15742	6.85248e-12	Formin Homology 2 Domain
Os04g0463000	3.91097	0.000149853	Protein kinase domain
Os04g0465100	2.85645	7.30581e-05	Peroxidase
Os04g0465300	Inf	1.20243e-62	Gibberellin regulated protein
Os04g0465600	5.19507	4.04218e-06	Pathogenesis-related protein Bet v I family
Os04g0466000	6.05973	4.45229e-08	Cotton fibre expressed protein
Os04g0467700	-1.44902	0.0020991	Indole-3-glycerol phosphate synthase
Os04g0467901	6.34565	5.21085e-10	Kinesin motor domain
Os04g0469500	2.26265	0.00188077	Phosphofructokinase
Os04g0471700	2.78902	0.00122634	WRKY DNA -binding domain
Os04g0472300	2.32173	0.00487371	Glycerophosphoryl diester phosphodiesterase family
Os04g0472500	3.04676	0.000306885	Protein tyrosine kinase
Os04g0481000	2.42856	0.00138968	Cellulase (glycosyl hydrolase family 5)
Os04g0481050	3.24061	0.000156287	Cellulase (glycosyl hydrolase family 5)
Os04g0481200	3.55351	7.44826e-05	Cellulase (glycosyl hydrolase family 5)
Os04g0482900	-1.68801	7.20075e-05	Unknown
Os04g0486500	4.33189	1.56622e-06	HORMA domain
Os04g0486800	Inf	3.13702e-09	DEAD/DEAH box helicase
Os04g0486950	2.18932	1.74558e-05	Malate synthase
Os04g0489600	-1.88123	8.13055e-05	Unknown
Os04g0490800	-1.67896	0.00317226	Haloacid dehalogenase-like hydrolase
Os04g0490900	-2.30162	0.00107933	Transmembrane amino acid transporter protein
Os04g0492400	-1.14146	0.00950746	Lysine methyltransferase
Os04g0493000	-1.89013	0.00124316	Unknown
Os04g0493400	5.02407	5.82199e-07	Chitinase class I
Os04g0493600	7.5696	3.43067e-11	Chitin recognition protein
Os04g0494100	3.24972	0.00493197	Chitinase class I
Os04g0496300	5.54669	0.00051803	Unknown
Os04g0497700	-1.40603	0.0016998	CCT motif
Os04g0498700	5.32202	2.06123e-07	Peroxidase
Os04g0502200	1.21085	0.00780907	Transport protein Trs120 or TRAPPC9, TRAPP II complex subunit
Os04g0504000	1.27833	0.00901194	Phosphoribosyl transferase domain
Os04g0504200	4.79576	0.00504224	Unknown
Os04g0505200	2.06627	1.32018e-06	Leucine rich repeat
Os04g0507500	2.09066	3.00756e-07	CLASP N terminal
Os04g0507700	9.39386	4.44917e-07	GDSL-like Lipase/Acylhydrolase
Os04g0508975	3.47351	0.00178317	Protein kinase domain
Os04g0509000	5.29964	4.52897e-06	Protein kinase domain
Os04g0510200	1.24985	0.00516082	LisH
Os04g0511600	-1.31071	0.00163715	Unknown
Os04g0511700	3.67339	1.50337e-05	Protein JASON
Os04g0512400	2.13747	0.00109789	BRCA1 C Terminus (BRCT) domain
Os04g0513400	1.44816	0.000642858	Glycosyl hydrolase family 1
Os04g0514600	-2.17417	0.00278337	NB-ARC domain
Os04g0517000	5.01569	1.83141e-17	Unknown
Os04g0518400	-1.32598	0.00339299	Aromatic amino acid lyase
Os04g0523600	3.54377	6.71259e-08	UDP-glucoronosyl and UDP-glucosyl transferase
Os04g0525700	6.90973	2.5035e-15	Serine carboxypeptidase
Os04g0528600	Inf	7.43707e-11	Unknown
Os04g0530100	6.44221	2.37678e-16	Lytic transglycolase
Os04g0531750	-2.63192	2.41908e-10	short chain dehydrogenase
Os04g0532400	-1.62607	9.41306e-05	short chain dehydrogenase
Os04g0533500	-1.55483	0.000263456	Eukaryotic cytochrome b561
Os04g0534400	1.57472	0.00840191	MSP (Major sperm protein) domain
Os04g0534600	-1.19209	0.00383351	Peroxisomal biogenesis factor 11 (PEX11)
Os04g0535200	4.36309	4.12925e-19	Xylanase inhibitor C-terminal
Os04g0539000	-1.5592	0.000108894	Cyanobacterial and plastid NDH-1 subunit M
Os04g0539100	-1.36582	0.00980488	Unknown
Os04g0540600	3.6825	1.11861e-10	Aldehyde dehydrogenase family
Os04g0541100	3.19167	6.03655e-05	Myb/SANT-like DNA-binding domain
Os04g0541900	2.83009	0.00076359	Unknown
Os04g0546300	2.05938	0.000146657	Protein kinase domain
Os04g0547900	-1.9091	0.000152607	NUDIX domain
Os04g0549700	2.50921	0.00346695	AP2 domain
Os04g0552000	Inf	3.20791e-14	Pollen allergen
Os04g0553500	6.85663	4.89376e-08	Pectinesterase
Os04g0553800	-1.18421	0.00736443	Putative glucuronosyltransferase
Os04g0554800	3.38827	1.08124e-06	Hydrophobic seed protein
Os04g0555300	-1.26125	0.0063807	Major Facilitator Superfamily
Os04g0556400	-1.80006	0.00506589	UDP-glucoronosyl and UDP-glucosyl transferase
Os04g0556500	-2.31873	0.00100307	UDP-glucoronosyl and UDP-glucosyl transferase
Os04g0556600	-1.70294	0.00687643	UDP-glucoronosyl and UDP-glucosyl transferase
Os04g0560100	5.36197	8.63487e-14	Cytochrome P450
Os04g0563000	1.37938	0.00266884	GDP-fucose protein O-fucosyltransferase
Os04g0563700	3.65743	1.31145e-05	Cyclin, N-terminal domain;; Cyclin, C-terminal domain
Os04g0564000	4.52417	1.09148e-06	RWP-RK domain
Os04g0564700	2.80413	9.02167e-09	Anaphase-promoting complex subunit 4 WD40 domain
Os04g0565400	-1.89562	0.000137694	UDP-glucoronosyl and UDP-glucosyl transferase
Os04g0566500	1.15854	0.00724073	Piwi domain
Os04g0569900	2.22986	4.2297e-08	Protein of unknown function (DUF4005)
Os04g0570500	5.89638	9.14408e-07	Cytochrome P450
Os04g0570800	1.88543	1.46437e-05	Putative S-adenosyl-L-methionine-dependent methyltransferase
Os04g0571200	2.83984	7.89566e-05	Ring finger domain
Os04g0573900	2.16221	4.20971e-05	Cytochrome P450
Os04g0574200	3.78777	0.00540258	Fasciclin domain
Os04g0574700	-1.16942	0.00822261	Voltage-dependent anion channel
Os04g0576900	7.32544	1.90051e-13	Protein kinase domain
Os04g0578200	-1.07907	0.00738616	Uncharacterized conserved protein (DUF2358)
Os04g0579700	1.84923	0.00155395	BTB/POZ domain-containing protein
Os04g0580400	2.9022	0.000948359	Ubiquitin-conjugating enzyme
Os04g0581800	3.52451	0.000104536	Heavy-metal-associated domain
Os04g0583200	-1.09231	0.00961388	Unknown
Os04g0583500	1.83787	0.00119638	Lytic transglycolase
Os04g0583600	5.99992	4.54701e-06	Centromere kinetochore component CENP-T histone fold
Os04g0584300	2.57672	0.00262083	Protein phosphatase 2C
Os04g0585100	2.40057	0.00024185	DHHC palmitoyltransferase
Os04g0585200	-1.55278	0.000328661	Receptor family ligand binding region
Os04g0586700	2.98385	0.000487917	Ring finger domain
Os04g0588200	5.57974	1.13932e-08	DNA replication factor Dna2
Os04g0588500	-1.60432	0.000284228	ABC transporter transmembrane region
Os04g0590400	1.59412	0.00583611	GRAS domain family
Os04g0597000	1.6022	0.000438632	SCAMP family
Os04g0597866	4.16325	4.39915e-06	Unknown
Os04g0599900	1.27433	0.00347166	ENTH domain
Os04g0600900	2.30762	0.00410673	WRC
Os04g0602500	3.90304	1.0963e-05	Pectinacetylesterase
Os04g0603000	-1.18615	0.00801862	Aldose 1-epimerase
Os04g0603200	-1.8727	4.54701e-06	RING-H2 zinc finger domain
Os04g0605300	-1.22179	0.00335442	Leucine rich repeat
Os04g0607000	-1.9176	3.03773e-06	PAP_fibrillin
Os04g0608600	-3.32286	9.32839e-06	Thioredoxin-like
Os04g0609300	3.57148	2.58801e-05	Transferase family
Os04g0609500	3.3433	1.87857e-05	Transferase family
Os04g0611400	-2.0117	0.00521203	PA domain
Os04g0612700	4.53621	0.00161649	Alcohol dehydrogenase GroES-like domain
Os04g0614600	1.33813	0.00335734	Aminotransferase class-III
Os04g0614700	1.16771	0.00826062	Unknown
Os04g0617700	-2.69724	0.00188538	Unknown
Os04g0619300	2.33653	4.7953e-08	Kelch motif
Os04g0619600	2.09501	0.000470462	Protein tyrosine kinase
Os04g0619800	6.22472	6.55917e-07	Unknown
Os04g0619900	2.16625	0.000365334	Unknown
Os04g0620200	Inf	9.77571e-15	Remorin, C-terminal region
Os04g0623500	2.64831	2.98604e-10	FMN-dependent dehydrogenase
Os04g0623800	-2.56574	7.63647e-09	Aminomethyltransferase folate-binding domain
Os04g0625000	2.02725	6.7993e-07	Protein BRANCHLESS TRICHOME
Os04g0626500	1.96274	0.000100342	zinc-binding in reverse transcriptase
Os04g0628100	-2.17969	0.00143347	Domain of unknown function (DUF1893)
Os04g0628900	-1.86708	0.000954479	Cyclin;; Cyclin, N-terminal domain
Os04g0631200	11.1536	4.16611e-30	Glycosyl hydrolases family 16
Os04g0632500	-1.94503	0.00404494	Protein tyrosine kinase
Os04g0632600	-3.31378	5.60147e-06	Protein tyrosine kinase
Os04g0632901	-4.34103	4.34428e-09	Protein kinase domain
Os04g0637300	Inf	6.31398e-10	Epidermal patterning factor proteins
Os04g0639100	4.65757	2.10024e-10	Unknown
Os04g0639200	-2.04056	4.38361e-07	Chlorophyll A-B binding protein
Os04g0639300	-2.20001	8.59739e-08	Unknown
Os04g0640500	-1.8204	3.71773e-06	ABC1 family
Os04g0641000	1.66321	0.00194379	RNA polymerase Rpb2, domain 6
Os04g0642000	3.93635	0.000121011	ABC transporter transmembrane region
Os04g0644100	7.19811	7.54509e-16	SAM domain (Sterile alpha motif)
Os04g0644600	-1.9306	7.81e-06	Alpha/beta hydrolase family
Os04g0644900	2.02676	0.000185502	C2 domain
Os04g0645200	2.90416	0.000694965	VQ motif
Os04g0649200	4.25997	2.96339e-16	Filament-like plant protein, long coiled-coil
Os04g0649500	2.90429	0.000506212	Unknown
Os04g0649700	2.61289	5.147e-05	Protein kinase domain
Os04g0650700	-1.14935	0.00584521	Asparaginase
Os04g0650800	1.40239	0.00078652	D-isomer specific 2-hydroxyacid dehydrogenase
Os04g0652400	-1.96171	0.000146877	Sulfate permease family
Os04g0652700	1.54927	0.0011439	S1/P1 Nuclease
Os04g0654600	3.98988	1.76544e-08	Protein tyrosine kinase
Os04g0656800	Inf	0.00125968	Peroxidase
Os04g0657500	-1.5722	8.07618e-05	Lipase (class 3)
Os04g0657900	-1.59588	0.000913185	Unknown
Os04g0659100	-1.79034	0.00828617	Glutamine synthetase, catalytic domain
Os04g0659300	7.04138	1.89185e-09	Salt stress response/antifungal
Os04g0659800	6.77874	2.69635e-13	Transmembrane amino acid transporter protein
Os04g0662200	Inf	8.28926e-05	Auxin responsive protein
Os04g0662700	-1.18986	0.00454655	GTP cyclohydrolase I
Os04g0664400	5.45231	7.5191e-07	Auxin response factor
Os04g0665400	2.57522	1.8914e-06	Tubulin/FtsZ family, GTPase domain
Os04g0665600	-1.46427	0.00642248	MYB-CC type transfactor, LHEQLE motif
Os04g0665666	7.03222	9.90641e-10	Cotton fibre expressed protein
Os04g0668800	-2.02248	4.5664e-07	Protein of unknown function, DUF393
Os04g0670200	1.9825	8.0565e-07	Papain family cysteine protease
Os04g0670500	Inf	6.59135e-11	Papain family cysteine protease
Os04g0671900	1.85195	5.93857e-06	Auxin response factor
Os04g0672300	3.28186	0.000412968	Unknown
Os04g0673700	2.9432	0.00108534	Unknown
Os04g0676100	-1.76758	5.11632e-05	Thioredoxin
Os04g0676800	3.22156	3.24727e-05	Protein of unknown function (DUF1668)
Os04g0678300	1.86195	0.00329348	WD domain, G-beta repeat
Os04g0681400	3.68356	2.1106e-12	Plasma-membrane choline transporter
Os04g0681600	3.39084	4.053e-07	Plasma-membrane choline transporter
Os04g0683600	2.16469	3.14617e-05	Leucine rich repeat N-terminal domain
Os04g0683800	3.18306	6.61618e-09	C2 domain
Os04g0684800	-1.11513	0.0093322	Ubiquitin-conjugating enzyme
Os04g0685151	4.96804	3.3552e-11	Xylanase inhibitor C-terminal
Os04g0685200	3.86143	1.25741e-06	Xylanase inhibitor C-terminal
Os04g0685900	1.97024	2.63908e-05	Protein tyrosine kinase
Os04g0686200	3.74472	2.75938e-08	Regulator of chromosome condensation (RCC1) repeat
Os04g0687100	1.76293	3.10271e-05	Inorganic pyrophosphatase
Os04g0687150	3.59979	3.14078e-05	Unknown
Os04g0687200	3.28106	8.4158e-05	Unknown
Os04g0689400	4.52131	5.59189e-11	Protein kinase domain
Os04g0689500	1.64693	0.0054501	Unknown
Os04g0689900	2.9603	0.00115059	Thaumatin family
Os04g0690100	2.95462	0.0019402	Unknown
Os04g0690500	3.84825	7.43178e-06	Protein of unknown function (DUF740)
Os05g0101600	1.83436	0.000783205	Cytochrome P450
Os05g0102600	3.50549	4.76632e-08	SAD/SRA domain
Os05g0103100	1.70632	0.000563421	Translocon-associated protein beta (TRAPB)
Os05g0104000	3.68011	0.000619001	Formin Homology 2 Domain
Os05g0104200	4.47106	0.000653396	Leucine rich repeat
Os05g0105000	-1.7914	2.00744e-05	Aminotransferase class I and II
Os05g0105100	2.23626	2.10844e-05	Ras family
Os05g0105800	-1.82005	1.6637e-05	Unknown
Os05g0106600	1.14005	0.00851568	Actin
Os05g0106700	2.07027	0.00254442	Regulator of chromosome condensation (RCC1) repeat
Os05g0107600	1.64226	8.14509e-05	ABC transporter transmembrane region 2
Os05g0108400	6.66914	1.49061e-09	Plant protein of unknown function (DUF868)
Os05g0108600	4.20484	1.05772e-12	Papain family cysteine protease
Os05g0109600	2.08299	3.93327e-05	Nucleic acid binding protein NABP
Os05g0110100	-1.41296	0.00130952	Unknown
Os05g0112000	2.31026	0.000758293	Ankyrin repeats (many copies)
Os05g0112200	2.51052	0.00197136	Dof domain, zinc finger
Os05g0113400	-1.38321	0.000873218	Cofilin/tropomyosin-type actin-binding protein
Os05g0115100	2.21908	0.000132055	Protein of unknown function (DUF1635)
Os05g0116700	Inf	3.20976e-10	Protein of unknown function (DUF3741)
Os05g0117798	2.81077	4.22271e-08	Kinesin motor domain
Os05g0119000	2.15974	0.000108051	Uncharacterised protein family (UPF0014)
Os05g0119700	2.67308	0.00154275	Unknown
Os05g0120300	Inf	2.73796e-12	Unknown
Os05g0121900	2.8371	0.000245059	Triose-phosphate Transporter family
Os05g0122600	5.21273	1.89283e-12	Unknown
Os05g0122700	6.17029	0.00493855	Proteolipid membrane potential modulator
Os05g0123200	1.21966	0.00806045	IQ calmodulin-binding motif
Os05g0125100	7.93879	5.2436e-17	Unknown
Os05g0125200	3.75483	5.13528e-11	Protein kinase domain
Os05g0125900	4.1331	0.00312867	Unknown
Os05g0127200	1.85177	2.49983e-05	Phosphatidylinositol-specific phospholipase C, X domain
Os05g0128300	Inf	2.44894e-12	DUF761-associated sequence motif
Os05g0129300	-1.43408	0.00380812	bZIP transcription factor
Os05g0129800	-1.93785	0.000150893	WRKY DNA -binding domain
Os05g0136400	2.29515	0.000726057	Unknown
Os05g0136900	1.36399	0.00206539	Transferase family
Os05g0137200	-1.49974	0.000296484	ABC transporter
Os05g0140100	2.40866	1.93644e-06	Myb-like DNA-binding domain
Os05g0140300	-3.21256	4.62593e-05	Unknown
Os05g0141000	3.11738	0.000143413	Unknown
Os05g0141200	2.92727	0.00740454	Unknown
Os05g0142100	-2.73348	0.00195692	Unknown
Os05g0143300	-2.30105	1.42714e-08	Unknown
Os05g0148700	-1.33948	0.00397224	Senescence-associated protein
Os05g0150800	-1.38742	0.000866352	Tetrahydrofolate dehydrogenase/cyclohydrolase
Os05g0153000	2.42262	0.00153459	Gelsolin repeat
Os05g0156700	2.15346	3.15145e-06	Pyridine nucleotide-disulphide oxidoreductase
Os05g0160800	6.96145	1.93812e-10	DNA polymerase alpha/epsilon subunit B
Os05g0162000	4.82209	3.86488e-05	Peroxidase
Os05g0162500	1.9028	0.00115563	Unknown
Os05g0163300	3.08752	4.8034e-05	Fasciclin domain
Os05g0164100	-2.03609	1.90247e-05	6-phosphofructo-2-kinase
Os05g0164200	-3.41117	0.000137694	Ring finger domain
Os05g0165500	3.80731	2.57243e-05	Unknown
Os05g0165900	-2.11848	4.67426e-06	Protein kinase domain
Os05g0168800	2.90522	1.00007e-07	KIP1-like protein
Os05g0169800	3.8305	2.55726e-07	Neprosin
Os05g0170200	4.48631	0.0068987	Universal stress protein family
Os05g0170250	8.24877	2.14646e-22	Leucine rich repeat
Os05g0170950	-1.68478	5.97378e-05	Triose-phosphate Transporter family
Os05g0171900	2.3235	0.00283036	Glyoxalase/Bleomycin resistance protein/Dioxygenase superfamily
Os05g0172300	4.01892	4.42862e-07	Protein of unknown function (DUF632)
Os05g0176100	1.23775	0.00881189	Cellulose synthase
Os05g0180300	2.80732	0.0027233	Leucine rich repeat
Os05g0180500	2.51144	0.00430034	zinc-finger of the FCS-type, C2-C2
Os05g0182800	1.34482	0.00788256	tRNA synthetases class I (E and Q), catalytic domain
Os05g0187500	Inf	6.60961e-13	Protein of unknown function (DUF4005)
Os05g0190500	2.43578	3.11615e-06	HAD superfamily, subfamily IIIB (Acid phosphatase)
Os05g0192100	5.6702	0.00130905	HAD superfamily, subfamily IIIB (Acid phosphatase)
Os05g0195901	-1.26419	0.00613749	Unknown
Os05g0202800	-3.82383	2.24169e-08	Unknown
Os05g0207400	-3.12977	0.000610333	RING-variant domain
Os05g0207500	2.17026	0.000292329	Protein kinase domain
Os05g0207700	5.91852	0.00252815	Protein tyrosine kinase
Os05g0208500	1.73082	0.000148966	Unknown
Os05g0209600	3.82552	3.19308e-06	GDSL-like Lipase/Acylhydrolase
Os05g0209683	3.87065	1.05416e-05	GDSL esterase/lipase
Os05g0210100	1.41976	0.00782254	GDSL-like Lipase/Acylhydrolase
Os05g0210500	Inf	3.10313e-11	Timeless protein
Os05g0215600	-1.40388	0.00131478	Unknown
Os05g0217700	-3.42685	1.79567e-10	BURP domain
Os05g0217800	-3.11721	1.15296e-05	BURP domain
Os05g0219900	Inf	0.000213695	Voltage-dependent anion channel
Os05g0232200	-1.68449	6.68139e-05	Unknown
Os05g0235800	6.63627	2.76736e-17	MCM2/3/5 family
Os05g0241200	-1.33752	0.00664489	Triose-phosphate Transporter family
Os05g0247100	1.95718	0.00579923	Glycosyl hydrolases family 18
Os05g0247800	5.80114	0.00011246	Glycosyl hydrolases family 18
Os05g0255800	3.61612	3.09723e-07	Protein of unknown function (DUF632)
Os05g0279850	2.44309	0.00572826	Glycosyl hydrolases family 28
Os05g0280500	4.69376	8.82883e-07	Acyltransferase
Os05g0292800	-2.06136	1.95767e-07	Chlorophyll A-B binding protein
Os05g0304501	-2.05599	0.00111488	Unknown
Os05g0304600	-1.46906	0.000200566	Lipoxygenase
Os05g0317900	-3.88208	1.66536e-07	Protein tyrosine kinase
Os05g0319700	2.34169	0.00558923	Protein tyrosine kinase
Os05g0322900	-2.10524	3.55471e-07	WRKY DNA -binding domain
Os05g0323900	1.33456	0.00166083	Iron/manganese superoxide dismutases, C-terminal domain
Os05g0324700	2.21452	9.82916e-05	Unknown
Os05g0339300	4.79576	2.48041e-09	Unknown
Os05g0345100	6.61518	5.69597e-18	CRAL/TRIO domain;; CRAL/TRIO, N-terminal domain
Os05g0345137	7.22303	6.90899e-11	CRAL/TRIO, N-terminal domain
Os05g0345175	5.00332	6.82372e-08	Patellin-6
Os05g0348100	-1.60631	0.000828624	NADH dehydrogenase transmembrane subunit
Os05g0349600	2.62202	0.00261137	RanBP1 domain
Os05g0355300	1.47122	0.00451923	Protein of unknown function (DUF3675)
Os05g0356700	4.46236	4.24869e-07	GDSL/SGNH-like Acyl-Esterase family found in Pmr5 and Cas1p
Os05g0358200	3.6968	2.23204e-06	DNA primase small subunit
Os05g0360400	3.85914	5.62489e-11	Ring finger domain
Os05g0361000	2.16411	7.8383e-06	Cytochrome P450
Os05g0361200	-1.15226	0.00886685	Ferrochelatase
Os05g0361500	2.78139	7.30581e-05	Pectinesterase
Os05g0361700	5.57935	6.60916e-20	AP2 domain
Os05g0362100	2.90246	4.053e-07	3-hydroxyacyl-CoA dehydrogenase
Os05g0363500	4.61853	0.000292741	WD domain, G-beta repeat
Os05g0365300	-1.62567	0.000191279	NB-ARC domain
Os05g0365600	-1.15061	0.00380272	Glycosyl hydrolase family 1
Os05g0370600	7.11467	1.20263e-35	Plant phosphoribosyltransferase C-terminal
Os05g0371600	6.20913	6.29081e-12	Protein tyrosine kinase
Os05g0375600	-1.83825	0.000224384	RF-1 domain
Os05g0376600	3.76705	2.17504e-05	BRCT domain, a BRCA1 C-terminus domain
Os05g0376800	Inf	2.18696e-10	Gibberellin regulated protein
Os05g0381500	-1.33156	0.00103869	Unknown
Os05g0389000	1.9519	0.000327825	AP2 domain
Os05g0389600	2.91833	3.53272e-06	Ring finger domain
Os05g0391500	1.50385	0.00239975	Glycosyl hydrolases family 2;; Glycosyl hydrolases family 2, TIM barrel domain
Os05g0394200	5.86766	7.39519e-16	Protein of unknown function (DUF632)
Os05g0396900	3.03014	6.96329e-07	Unknown
Os05g0397900	2.64303	0.00179866	Kinesin motor domain
Os05g0398800	5.61001	0.000758604	Protein tyrosine kinase
Os05g0401000	1.51073	0.00586649	GDSL-like Lipase/Acylhydrolase
Os05g0401200	-1.09665	0.00830678	Protein of unknown function (DUF3119)
Os05g0402700	1.97285	1.09371e-06	Fructose-bisphosphate aldolase class-I
Os05g0403000	2.87421	0.000335637	Xylanase inhibitor C-terminal
Os05g0406000	-1.22615	0.00316639	Unknown
Os05g0406800	3.14873	3.1325e-06	Leucine rich repeat
Os05g0409400	2.28677	0.00349224	Microtubule associated protein (MAP65/ASE1 family)
Os05g0409500	-2.27876	3.44239e-06	EamA-like transporter family
Os05g0412500	4.16532	3.38268e-07	Unknown
Os05g0412800	2.63073	6.07154e-05	Glutathione S-transferase, N-terminal domain
Os05g0413200	4.11739	7.32375e-05	Tubulin/FtsZ family, GTPase domain
Os05g0415700	7.61788	0.00108141	Glycosyl hydrolase family 20, catalytic domain
Os05g0419000	-1.28043	0.00657205	Alpha/beta hydrolase family
Os05g0419800	Inf	2.39221e-75	GDSL-like Lipase/Acylhydrolase
Os05g0420500	2.07895	1.07432e-05	Unknown
Os05g0420800	3.76429	7.26938e-06	Plus-3 domain
Os05g0424000	-1.83727	0.00100817	Transmembrane amino acid transporter protein
Os05g0426800	Inf	3.00923e-11	Unknown
Os05g0428400	7.71937	6.94885e-18	Universal stress protein family
Os05g0429400	1.20162	0.00570118	CRAL/TRIO domain;; CRAL/TRIO, N-terminal domain
Os05g0429500	-1.78836	1.90821e-05	Dienelactone hydrolase family
Os05g0430200	1.58163	0.00506538	Deoxynucleoside kinase
Os05g0436100	3.88582	4.2457e-05	Protein kinase domain
Os05g0436900	4.14038	1.51105e-06	DHHC palmitoyltransferase
Os05g0438700	8.2783	3.89118e-05	Core histone H2A/H2B/H3/H4
Os05g0439400	-1.31805	0.00334774	U-box domain
Os05g0440800	1.88433	0.00597367	Protein kinase domain
Os05g0441400	3.95219	7.44663e-08	Transcriptional repressor, ovate
Os05g0441500	-1.2739	0.00239761	Unknown
Os05g0443800	3.32117	1.50958e-05	Tubulin/FtsZ family, GTPase domain
Os05g0445650	5.32678	4.88844e-08	Unknown
Os05g0445800	5.88801	3.6558e-13	Unknown
Os05g0446900	2.20604	4.5593e-05	Starch binding domain
Os05g0448300	3.08834	1.12188e-07	haloacid dehalogenase-like hydrolase
Os05g0451300	4.70923	1.63486e-07	Unknown
Os05g0452800	2.56436	0.000101922	RING-variant domain
Os05g0453500	1.76352	0.00713916	Guanylylate cyclase
Os05g0453700	2.06346	0.000438632	Universal stress protein family
Os05g0453900	3.18922	0.000208707	GINS complex protein
Os05g0454200	Inf	2.66247e-06	PRONE (Plant-specific Rop nucleotide exchanger)
Os05g0455900	2.68378	0.00201754	PPR repeat family
Os05g0456900	3.56655	2.80644e-05	Unknown
Os05g0459300	6.62059	5.12676e-09	Unknown
Os05g0459400	3.56539	2.42784e-06	Kinesin motor domain
Os05g0459700	3.38751	0.00116483	Fasciclin domain
Os05g0462000	-3.21478	2.63079e-07	Plant protein 1589 of unknown function (A_thal_3526)
Os05g0462500	1.6806	0.00722596	Lung seven transmembrane receptor
Os05g0462700	4.11409	0.00604392	Centromere kinetochore component CENP-T histone fold
Os05g0465100	1.37916	0.00410709	Rab-GTPase-TBC domain
Os05g0466600	2.2632	0.00155395	Centromere kinetochore component CENP-T histone fold
Os05g0466900	3.18533	2.27467e-08	Protein kinase domain
Os05g0467400	2.11883	0.0060948	Protein of unknown function (DUF1618)
Os05g0468600	-1.18774	0.00359106	UTPUnknownglucose-1-phosphate uridylyltransferase
Os05g0471000	-1.60908	0.00120161	Protein tyrosine kinase
Os05g0475400	3.63117	2.67854e-06	Aminotransferase class-III
Os05g0475700	-2.08369	1.43414e-06	Nodulin-like
Os05g0476100	3.2587	1.45383e-06	Weak chloroplast movement under blue light
Os05g0476200	6.31108	5.98039e-20	MCM2/3/5 family
Os05g0476400	Inf	1.78333e-14	Epidermal patterning factor proteins
Os05g0477600	1.9431	0.00274186	Pollen allergen
Os05g0478300	6.49752	2.33011e-17	Leucine rich repeat
Os05g0480400	1.51945	0.00530704	Protein kinase domain
Os05g0480600	1.75069	0.000470327	Unknown
Os05g0481100	-1.39901	0.000912863	Protein kinase domain
Os05g0488600	-2.69647	7.01571e-07	MYB-CC type transfactor, LHEQLE motif;; Myb-like DNA-binding domain
Os05g0490400	-1.82428	0.00178892	Unknown
Os05g0490900	-2.13345	1.66536e-07	Unknown
Os05g0493500	4.59764	9.8902e-05	Cyclin, N-terminal domain;; Cyclin, C-terminal domain
Os05g0495600	-1.23944	0.00319431	Cation transporting ATPase, C-terminus
Os05g0496500	1.76554	0.0030257	Caspase domain
Os05g0497150	3.75067	8.17327e-05	RecF/RecN/SMC N terminal domain
Os05g0499300	3.70635	5.97706e-07	Peroxidase
Os05g0500101	-2.48292	0.00230988	UDP-glucoronosyl and UDP-glucosyl transferase
Os05g0501350	3.0231	0.00260884	Unknown
Os05g0501400	1.66621	0.000279932	Protein tyrosine kinase
Os05g0501700	1.84687	0.000901161	Universal stress protein family
Os05g0502200	2.82377	0.000921096	Acyltransferase
Os05g0502500	-2.16693	1.41593e-07	Unknown
Os05g0503000	2.07978	1.51432e-06	SCAMP family
Os05g0506000	-3.28121	1.28399e-15	Tetratricopeptide repeat
Os05g0507000	4.30887	2.56773e-06	Unknown
Os05g0511500	2.67078	0.000338577	Radical SAM superfamily
Os05g0512000	4.69123	7.08475e-07	BRCA1 C Terminus (BRCT) domain
Os05g0512200	-1.7354	2.16999e-05	Domain of unknown function (DUF4336)
Os05g0512400	2.05474	0.00232304	BAG domain
Os05g0512600	6.8399	3.58064e-31	X8 domain
Os05g0513800	5.51162	7.7948e-12	Unknown
Os05g0516800	4.59146	0.00789699	Ras family
Os05g0518000	-5.15628	4.68974e-08	Phosphatidylethanolamine-binding protein
Os05g0518200	3.91872	3.29443e-07	Unknown
Os05g0518300	5.997	0.0087299	GDSL-like Lipase/Acylhydrolase
Os05g0520300	3.24501	0.000186005	GATA zinc finger
Os05g0520600	-2.05006	0.00132312	Cotton fibre expressed protein
Os05g0521600	3.00721	0.00297823	Pectinesterase
Os05g0521700	1.59527	0.00126585	Unknown
Os05g0525900	1.56161	0.000564429	Zinc finger C-x8-C-x5-C-x3-H type (and similar)
Os05g0526400	4.97571	1.86418e-12	Reticulon
Os05g0526700	2.37113	0.000348797	Late embryogenesis abundant protein
Os05g0526900	2.11427	0.000297724	UDP-glucoronosyl and UDP-glucosyl transferase
Os05g0529600	4.38614	6.66043e-08	DNA polymerase III, delta subunit
Os05g0530300	-1.18758	0.00674372	Unknown
Os05g0531000	-1.61001	0.00245365	Senescence regulator
Os05g0533800	3.26282	3.00113e-05	Mitochondrial ATP synthase g subunit
Os05g0534400	-1.41627	0.00894361	EF hand
Os05g0534500	Inf	7.93363e-10	Heavy-metal-associated domain
Os05g0535900	3.86961	5.53329e-18	Protein of unknown function (DUF4005)
Os05g0542800	2.77522	1.06422e-05	Glycosyl hydrolases family 28
Os05g0542900	2.50216	1.35591e-05	Glycosyl hydrolases family 28
Os05g0543100	4.33355	5.3139e-15	Adaptor complexes medium subunit family
Os05g0543400	1.84095	0.000113171	Polyprenyl synthetase
Os05g0543700	-1.30166	0.00177085	X-domain of DnaJ-containing
Os05g0548900	-2.5926	9.36047e-10	Methyltransferase domain
Os05g0550250	2.37894	0.00553507	Reticulon
Os05g0550300	2.27541	1.04819e-06	Probable lipid transfer
Os05g0550600	4.76668	1.66483e-10	Probable lipid transfer
Os05g0550800	2.13116	0.00290936	Protein tyrosine kinase
Os05g0551100	2.17434	0.0009221	DUF761-associated sequence motif
Os05g0552100	-1.1613	0.008153	Unknown
Os05g0555300	-1.71097	1.20618e-05	2Fe-2S iron-sulfur cluster binding domain
Os05g0555600	-2.23962	3.99097e-05	Pyridine nucleotide-disulphide oxidoreductase
Os05g0556700	1.76893	0.00638539	TCP-1/cpn60 chaperonin family
Os05g0557100	2.42333	1.75818e-05	Xylanase inhibitor N-terminal
Os05g0557400	-1.26167	0.00663753	MAC/Perforin domain
Os05g0559350	2.45978	0.00149246	Unknown
Os05g0560100	3.56793	8.4687e-05	PRONE (Plant-specific Rop nucleotide exchanger)
Os05g0563550	2.51314	0.00319779	Fasciclin domain
Os05g0565100	3.22183	0.000117583	Eukaryotic cytochrome b561
Os05g0568900	-1.48992	0.000243684	Trypsin-like peptidase domain
Os05g0573900	Inf	5.0511e-12	Unknown
Os05g0574400	-1.65951	0.000151379	lactate/malate dehydrogenase, alpha/beta C-terminal domain
Os05g0575300	-1.19958	0.0058197	Elongation factor Tu GTP binding domain
Os05g0578100	-1.18348	0.00828617	Protein of unknown function (DUF1645)
Os05g0578600	4.46512	0.00336038	Glycosyl hydrolases family 28
Os05g0579500	-1.48333	0.00161649	Unknown
Os05g0579600	-4.66364	1.51943e-20	Unknown
Os05g0580000	3.62915	3.9375e-16	Nucleotidyl transferase
Os05g0582300	-1.38539	0.000321836	Polyprenyl synthetase
Os05g0582350	-1.17886	0.00856963	Polyprenyl synthetase
Os05g0582400	-1.23928	0.00506762	Protein kinase domain
Os05g0583600	5.55357	3.21313e-05	Transcriptional repressor, ovate
Os05g0585900	-1.3416	0.00345835	Mitochondrial carrier protein
Os05g0586050	-1.72997	1.30234e-05	Plant protein of unknown function
Os05g0586200	-1.1752	0.00791078	GH3 auxin-responsive promoter
Os05g0586400	2.34555	0.000519904	Probable zinc-ribbon domain
Os05g0587300	2.25374	1.01525e-07	Tetratricopeptide repeat
Os05g0592100	-1.32331	0.00152112	Clp protease
Os05g0592300	1.51196	0.00381295	PCO_ADO
Os05g0595800	5.38273	4.28494e-05	Leucine rich repeat
Os06g0104300	4.05139	2.5965e-09	Multicopper oxidase
Os06g0104400	2.50167	2.65199e-08	Unknown
Os06g0106800	3.96948	0.00989917	Glycosyl hydrolases family 28
Os06g0107600	5.67338	6.59492e-05	EamA-like transporter family
Os06g0107700	-1.39384	0.00318003	Oxidoreductase NAD-binding domain
Os06g0109100	2.26757	6.63809e-08	Ring finger domain
Os06g0113600	1.60646	0.0054425	Unknown
Os06g0114650	2.40337	0.000549443	Shikimate kinase
Os06g0115300	-2.0423	1.0476e-06	Acyl CoA binding protein
Os06g0115700	6.37192	1.0599e-05	Unknown
Os06g0118000	4.36557	0.00148647	Xylanase inhibitor C-terminal
Os06g0120200	-3.06317	3.96115e-05	Domain of unknown function (DUF4220)
Os06g0121200	Inf	0.000318766	Domain of unknown function (DUF4220)
Os06g0121300	5.33527	5.14225e-08	Unknown
Os06g0121500	5.25617	4.06882e-08	Xylanase inhibitor C-terminal
Os06g0121650	5.48571	3.47467e-08	Unknown
Os06g0121800	6.14471	1.7811e-10	Xylanase inhibitor N-terminal
Os06g0122001	3.04327	0.000591044	Xylanase inhibitor N-terminal
Os06g0125500	-1.58324	0.000990884	OPT oligopeptide transporter protein
Os06g0125800	-1.62202	7.14971e-05	Ring finger domain
Os06g0127800	5.31821	0.000698504	GRAS domain family
Os06g0127900	3.91849	4.06757e-07	Ribonucleotide reductase, small chain
Os06g0129000	2.97112	0.00766882	Unknown
Os06g0130100	6.03314	5.56566e-39	Protein kinase domain
Os06g0131500	2.90582	0.00563929	Glycosyl hydrolases family 17
Os06g0132500	4.46041	1.81275e-13	alpha/beta hydrolase fold;; Alpha/beta hydrolase family
Os06g0132600	4.38024	1.22172e-05	Repair protein Rad1/Rec1/Rad17
Os06g0133600	2.66295	2.08626e-05	Phosphate-induced protein 1 conserved region
Os06g0133900	1.42539	0.000422249	EPSP synthase (3-phosphoshikimate 1-carboxyvinyltransferase)
Os06g0134700	Inf	9.41336e-08	Protein tyrosine kinase
Os06g0136600	-2.68532	1.16947e-10	Enolase, C-terminal TIM barrel domain
Os06g0137100	1.93606	0.000111253	Armadillo/beta-catenin-like repeat
Os06g0137400	3.3856	7.18811e-05	Auxin responsive protein
Os06g0137700	1.4432	0.00678376	GDP-mannose 4,6 dehydratase
Os06g0138900	4.90005	7.27065e-06	Unknown
Os06g0139150	4.85324	7.40558e-06	Unknown
Os06g0141100	2.2061	0.00904198	Sugar (and other) transporter
Os06g0141200	-4.44604	1.3617e-24	Zn-finger in Ran binding protein and others
Os06g0141700	3.95452	6.93138e-06	Early nodulin 93 ENOD93 protein
Os06g0142200	5.70366	0.00267427	Early nodulin 93 ENOD93 protein
Os06g0143100	-1.44581	0.000741415	Cysteine-rich TM module stress tolerance
Os06g0145600	2.9523	0.000160527	Transferase family
Os06g0146300	-1.47222	0.00031343	Domain of unknown function (DUF1995)
Os06g0153200	2.54336	3.21313e-05	Triose-phosphate Transporter family
Os06g0159450	8.1231	6.89609e-05	Core histone H2A/H2B/H3/H4
Os06g0160000	6.9986	0.00273775	Core histone H2A/H2B/H3/H4
Os06g0160200	3.60249	4.657e-05	GDSL-like Lipase/Acylhydrolase
Os06g0163400	2.12181	0.000322268	Thioredoxin
Os06g0164400	-1.66304	0.0017352	Helix-loop-helix DNA-binding domain
Os06g0168600	3.70776	5.47585e-10	Ribonucleotide reductase, barrel domain
Os06g0168901	2.63653	0.00174466	X8 domain
Os06g0173000	3.32894	0.000162402	Rap1-interacting factor 1 N terminal
Os06g0178900	1.88991	7.84675e-06	Inorganic H+ pyrophosphatase
Os06g0181200	1.62102	0.00168145	Protein tyrosine kinase
Os06g0185900	-1.98131	1.3297e-06	Glutathione peroxidase
Os06g0187000	6.23122	2.79085e-12	ATPase family associated with various cellular activities (AAA)
Os06g0193200	2.25648	0.00573558	Pectinesterase
Os06g0194400	2.33116	0.00856304	B3 DNA binding domain
Os06g0196600	2.36287	1.3297e-06	Beta-ketoacyl synthase, N-terminal domain
Os06g0196700	2.4217	8.20701e-07	Auxin response factor
Os06g0202300	-2.8778	0.000265096	Unknown
Os06g0203800	5.36745	1.83847e-11	Protein kinase domain
Os06g0207500	2.55166	0.000137505	GDSL/SGNH-like Acyl-Esterase family found in Pmr5 and Cas1p
Os06g0207700	-1.60833	0.000270251	Ion transport protein
Os06g0208100	4.58185	1.26745e-08	Homeobox domain
Os06g0208700	-1.48661	0.00118245	Tyrosine phosphatase family
Os06g0211200	2.20006	0.000167963	bZIP transcription factor
Os06g0214850	1.5195	0.00881772	alpha/beta hydrolase fold
Os06g0217600	-1.20069	0.00392167	Unknown
Os06g0219700	-1.55769	0.000509047	F-box protein FBW2
Os06g0220600	Inf	0.000180458	RNA recognition motif.
Os06g0221200	3.36678	3.89433e-08	Annexin
Os06g0223800	2.1834	4.76155e-08	Armadillo/beta-catenin-like repeat
Os06g0224500	2.976	0.00254455	mTERF
Os06g0225300	-2.23061	1.29969e-06	Protein kinase domain
Os06g0227250	3.6068	9.88999e-09	Glycosyl transferase family 8
Os06g0229000	-1.54589	0.00347712	Peptidase family M41
Os06g0232300	3.87175	0.00023235	Membrane transport protein
Os06g0232600	-1.54828	0.000221396	Glutathione S-transferase, N-terminal domain
Os06g0232650	-2.50572	0.00226421	Glutathione S-transferase, N-terminal domain
Os06g0237800	1.91927	8.17327e-05	Unknown
Os06g0237900	2.206	0.00619833	HhH-GPD superfamily base excision DNA repair protein
Os06g0240001	2.42706	1.6784e-07	Unknown
Os06g0244000	1.9453	0.000273367	SAM dependent carboxyl methyltransferase
Os06g0244700	3.65518	5.0511e-12	TORTIFOLIA1-like protein 3
Os06g0245600	2.17835	0.00880411	Unknown
Os06g0245800	-1.37243	0.00101229	DHHA1 domain
Os06g0245900	4.16038	9.99366e-06	E2F/DP family winged-helix DNA-binding domain
Os06g0246500	4.63184	0.00193591	Dehydrogenase E1 component
Os06g0247500	1.18236	0.00632162	Phosphofructokinase
Os06g0254200	-2.42869	0.00530704	Ion transport protein
Os06g0254300	-2.29249	1.42534e-08	Caleosin related protein
Os06g0256000	5.03132	1.49391e-10	Nuclear condensing complex subunits, C-term domain
Os06g0256900	7.0927	1.57485e-13	Glycosyl hydrolase family 9
Os06g0264500	1.57115	0.00022401	POT family
Os06g0264900	-1.52342	0.00868517	Endonuclease/Exonuclease/phosphatase family
Os06g0265400	5.66224	0.00044153	Seed dormancy control
Os06g0266800	5.62915	7.6016e-15	Gibberellin regulated protein
Os06g0274800	4.48076	0.0010754	Peroxidase
Os06g0275000	2.16915	0.00308032	CCT motif
[truncated: 1,276 more rows]
