# Supplementary material for: Integrated Analysis of the Transcriptome and Metabolome Revealed the Molecular Mechanisms Underlying the Enhanced Salt Tolerance of Rice Due to the Application of Exogenous Melatonin
Source: Front Plant Sci. 2021 Jan 14;11:618680. doi: 10.3389/fpls.2020.618680 (PMC7840565; doi:10.3389/fpls.2020.618680)
Supplement: Supplementary Table 3 — Genes differentially expressed in the 02428 seedlings after the salt + melatonin treatment. [file Table_3.XLSX]

## Sheet: Table S3
Table S3. List of genes differentially expressed in 02428 seedling under salt plus melatonin treatment
Gene ID	FDR	log2FC	Function Annotation
Os01g0100400	5.38706e-09	3.85684	Multicopper oxidase
Os01g0101200	0.00760634	-1.65635	unknown
Os01g0101700	1.28292e-06	-1.9553	DnaJ domain
Os01g0102000	1.0282e-08	4.74182	Phosphoesterase family
Os01g0102300	3.94147e-06	-1.88624	unknown
Os01g0102600	0.00135009	-1.33865	Shikimate kinase
Os01g0102900	0.00148051	-1.77905	Light regulated protein Lir1
Os01g0103900	0.00343276	2.33485	unknown
Os01g0104600	0.00911905	-1.10178	De-etiolated protein 1 Det1
Os01g0104900	1.4397e-09	2.66074	Transferase family
Os01g0106900	0.000207079	-1.55974	1-deoxy-D-xylulose 5-phosphate reductoisomerase
Os01g0108400	0.00023763	-3.33907	Helix-loop-helix DNA-binding domain
Os01g0110400	0.00557821	1.10899	Thiolase, N-terminal domain
Os01g0110500	0.000200562	2.22646	Protein tyrosine kinase
Os01g0110800	5.83192e-15	5.30862	Leucine rich repeat
Os01g0111800	0.000590477	1.67481	unknown
Os01g0113600	3.97089e-05	3.18386	Thaumatin family
Os01g0113900	6.2245e-06	-2.99123	Protein kinase domain
Os01g0115533	2.32512e-08	-6.41276	Wall-associated receptor kinase galacturonan-binding
Os01g0115600	0.000271334	-3.89805	Protein kinase domain
Os01g0115725	8.42906e-08	-4.2589	Protein kinase domain
Os01g0115750	6.19492e-08	-3.48691	Protein kinase domain
Os01g0116400	5.40967e-05	-1.87723	Protein kinase domain
Os01g0116900	0.00137794	-2.58853	Protein kinase domain
Os01g0117000	0.00876594	-1.63049	Protein kinase domain
Os01g0117200	1.25279e-09	-5.39117	Protein kinase domain
Os01g0118600	0.000349876	2.8628	Protein of unknown function (DUF563)
Os01g0118700	0.00938028	1.09218	Protein of unknown function (DUF563)
Os01g0120500	0.000257233	-1.41607	unknown
Os01g0121000	0.000347802	2.88431	Domain of unknown function (DUF4228)
Os01g0123900	1.30273e-07	-2.49021	Bowman-Birk serine protease inhibitor family
Os01g0124000	0.00108045	-1.39323	Bowman-Birk serine protease inhibitor family
Os01g0124401	2.17241e-14	3.55218	Bowman-Birk serine protease inhibitor family
Os01g0124650	0.00299924	2.88192	Bowman-Birk serine protease inhibitor family
Os01g0124700	0.000817542	3.24683	Bowman-Birk serine protease inhibitor family
Os01g0125600	3.20713e-36	7.45426	Heavy-metal-associated domain
Os01g0125800	0.000194338	1.91066	WD domain, G-beta repeat
Os01g0126100	6.68654e-07	4.06439	Multicopper oxidase
Os01g0126200	9.81329e-07	-2.06265	Multicopper oxidase
Os01g0126900	6.49922e-07	4.31171	Multicopper oxidase
Os01g0128250	0.00393359	2.26201	S1/P1 Nuclease
Os01g0129500	5.71207e-10	3.12505	Protein of unknown function (DUF1666)
Os01g0129550	1.99662e-05	3.55817	Protein of unknown function (DUF1666)
Os01g0130200	0.00374215	-3.51784	unknown
Os01g0130400	3.0303e-11	2.77671	Glycosyl hydrolases family 31
Os01g0131300	0.000882874	-1.30885	unknown
Os01g0133100	4.38682e-11	4.35326	DUF761-associated sequence motif
Os01g0133832	7.46576e-08	3.87743	Leucine Rich repeats (2 copies)
Os01g0133900	1.72971e-05	3.46232	unknown
Os01g0136200	0.00375303	2.24723	Hsp20/alpha crystallin family
Os01g0140100	8.6141e-11	2.83589	Xylanase inhibitor N-terminal
Os01g0140400	7.02653e-06	2.49272	Carbohydrate-binding protein of the ER
Os01g0142100	0.000324449	-1.39213	Peptidase family M50
Os01g0147700	0.00318893	1.39574	XH domain
Os01g0147800	3.22425e-09	4.9402	Protein of unknown function, DUF547
Os01g0149200	2.39875e-05	2.128	zinc-binding in reverse transcriptase
Os01g0149600	0.00453504	1.21027	Core histone H2A/H2B/H3/H4
Os01g0149700	2.89596e-06	3.42917	Protein kinase domain
Os01g0149750	6.54903e-11	Inf	Protein kinase domain
Os01g0151200	0.000104637	-1.55931	60Kd inner membrane protein
Os01g0153300	0.00059427	1.39811	Core histone H2A/H2B/H3/H4
Os01g0158100	0.00882929	-1.74059	unknown
Os01g0158900	0.00187919	1.54503	NF-X1 type zinc finger
Os01g0159000	0.000212625	3.5631	Seed dormancy control
Os01g0160700	2.43834e-05	3.47449	Leucine rich repeat
Os01g0162500	0.00014441	4.41414	Leucine rich repeat
Os01g0164600	2.37864e-06	-1.80314	Stage II sporulation protein E (SpoIIE)
Os01g0164900	6.90715e-05	2.45113	BRCA2 repeat
Os01g0165100	0.00150993	2.63051	unknown
Os01g0165200	0.00244552	2.51917	Kelch motif
Os01g0166500	5.92315e-08	3.42125	Protein of unknown function (DUF688)
Os01g0166700	8.05645e-05	-1.61874	Saposin-like type B, region 1
Os01g0168800	0.00421224	2.54002	Alpha/beta hydrolase family
Os01g0169400	0.000651687	2.81741	Lateral organ boundaries (LOB) domain
Os01g0170300	1.60605e-18	5.52596	Leucine rich repeat
Os01g0170500	2.52375e-11	5.28788	Neprosin
Os01g0171000	0.00553516	1.25983	Protein kinase domain
Os01g0171800	5.01372e-05	-1.59454	unknown
Os01g0172100	1.04732e-11	-2.69091	Triose-phosphate Transporter family
Os01g0173000	0.0056627	-2.28191	Glycosyl hydrolases family 28
Os01g0175100	3.88291e-10	-2.6485	unknown
Os01g0175700	8.50774e-17	-3.18046	HCO3- transporter family
Os01g0177100	4.93406e-06	3.70658	WD domain, G-beta repeat
Os01g0177900	1.47718e-35	5.55897	ABC-2 type transporter
Os01g0179600	2.05293e-06	-2.74416	UDP-glucoronosyl and UDP-glucosyl transferase
Os01g0179800	1.05048e-09	-2.30883	Serine incorporator (Serinc)
Os01g0180000	1.20555e-07	5.41971	Leucine rich repeat
Os01g0180400	6.72322e-09	5.71391	zinc-finger of the FCS-type, C2-C2
Os01g0182700	0.000674664	2.72337	WRKY DNA -binding domain
Os01g0183600	0.00479013	1.78563	Cytochrome P450
Os01g0185300	4.11454e-16	-3.29803	Transferase family
Os01g0185400	9.0823e-09	2.18617	WD domain, G-beta repeat
Os01g0186200	0.00260553	-1.18609	PAS domain
Os01g0188200	0.00247938	-1.25261	unknown
Os01g0190400	0.00133441	2.64723	Hexokinase
Os01g0191100	0.00697662	1.10492	60s Acidic ribosomal protein
Os01g0195200	3.12799e-08	4.13361	Protein tyrosine kinase
Os01g0197400	0.00112197	-1.26107	unknown
Os01g0198000	0.00420734	1.53324	RNA dependent RNA polymerase
Os01g0198500	2.12969e-06	5.18987	unknown
Os01g0198900	1.06897e-06	-2.45143	Polyketide cyclase / dehydrase and lipid transport
Os01g0199700	0.000307658	-2.75251	Protein of unknown function (DUF1677)
Os01g0201200	2.52545e-05	-1.77723	Protein tyrosine kinase
Os01g0201250	0.00308753	2.3447	VQ motif
Os01g0201600	8.55392e-38	7.43165	unknown
Os01g0205300	1.11183e-05	-2.34583	Rho termination factor, N-terminal domain
Os01g0207500	1.91e-06	3.9283	Peptide N-acetyl-beta-D-glucosaminyl asparaginase amidase A
Os01g0208700	3.93722e-06	-2.12041	Phosphoenolpyruvate carboxylase
Os01g0209800	0.00922698	-1.55046	Amino acid permease
Os01g0210700	0.00407658	-1.6854	Ion transport protein
Os01g0212000	8.99473e-09	5.47752	unknown
Os01g0212400	0.000499153	1.42891	Sodium/calcium exchanger protein
Os01g0213800	1.19685e-16	5.92747	TCP family transcription factor
Os01g0214200	0.00029584	2.10388	GDSL-like Lipase/Acylhydrolase family
Os01g0214400	0.00794651	-1.10456	Protein of unknown function (DUF455)
Os01g0215700	9.54548e-37	7.26544	GDSL-like Lipase/Acylhydrolase
Os01g0217500	0.00181536	2.30769	DJ-1/PfpI family
Os01g0218200	3.6123e-08	4.48862	Tetratricopeptide repeat
Os01g0218700	0.00204423	-1.22459	ABC transporter transmembrane region 2
Os01g0220200	7.35129e-05	-1.53309	Plant protein 1589 of unknown function (A_thal_3526)
Os01g0220500	1.8723e-12	Inf	Peptidase inhibitor I9
Os01g0220700	7.8092e-07	-3.39491	Sugar efflux transporter for intercellular exchange
Os01g0221600	2.0944e-29	-4.66744	Aluminium activated malate transporter
Os01g0223800	0.000170211	3.03372	Protein kinase domain
Os01g0224000	3.35647e-06	2.52457	Protein kinase domain
Os01g0224100	0.000395869	2.6161	AP2 domain
Os01g0224700	2.49339e-06	-3.77825	Pyridine nucleotide-disulphide oxidoreductase
Os01g0225000	0.00644076	2.26095	Mitochondrial carrier protein
Os01g0225600	4.10604e-06	3.77328	Late embryogenesis abundant protein
Os01g0226300	0.000109203	3.19759	Reticulon
Os01g0226400	5.11812e-05	4.80115	ATPase family associated with various cellular activities (AAA)
Os01g0226600	8.17137e-05	-3.20713	Voltage-dependent anion channel
Os01g0227500	0.00149574	-1.63415	Cytochrome P450
Os01g0227800	2.52859e-05	-1.71628	Cytochrome P450
Os01g0228450	0.000507558	Inf	PPR repeat family
Os01g0228500	0.00964477	2.89369	Late embryogenesis abundant protein
Os01g0232800	0.00636833	1.09118	Glycosyltransferase family 92
Os01g0233900	0.000136251	2.4541	Ubiquitin-conjugating enzyme
Os01g0235100	0.00100664	-1.28588	unknown
Os01g0236400	2.165e-09	4.26473	unknown
Os01g0236700	0.00908324	-1.08401	RWP-RK domain
Os01g0237100	0.00191715	-1.27935	Histidine phosphatase superfamily (branch 1)
Os01g0238500	0.00334098	-2.01024	Amino-transferase class IV
Os01g0239000	0.000357584	-1.50944	Myb-like DNA-binding domain
Os01g0239200	0.00608925	-1.46038	Triose-phosphate Transporter family
Os01g0241000	0.000124856	-1.82375	unknown
Os01g0242600	0.000744615	1.31816	C2 domain
Os01g0243700	0.00073996	2.82711	X8 domain
Os01g0247500	0.00295727	-1.58009	Protein kinase domain
Os01g0248701	1.51771e-22	-4.73244	Polyprenyl synthetase
Os01g0252600	3.77622e-05	-2.56273	unknown
Os01g0254300	2.59885e-07	4.55385	Pectinesterase
Os01g0257300	3.68502e-06	3.70751	unknown
Os01g0259600	0.00142109	-1.26123	Probable molybdopterin binding domain
Os01g0260100	0.00372802	2.71275	Kinesin motor domain
Os01g0260800	0.00452778	1.36845	unknown
Os01g0262401	0.000567735	2.25302	unknown
Os01g0263300	2.52618e-20	4.64571	Peroxidase
Os01g0266400	0.0017639	2.31743	unknown
Os01g0268100	0.000847357	-1.32911	Major Facilitator Superfamily
Os01g0268600	0.00318951	-1.38169	Glycosyl hydrolases family 31
Os01g0269500	0.00237417	1.95727	NB-ARC domain
Os01g0270300	0.00444107	1.83102	Peroxidase
Os01g0273100	0.000798956	6.43341	Ubiquitin-conjugating enzyme
Os01g0274100	0.0032204	-2.35017	Pyridine nucleotide-disulphide oxidoreductase
Os01g0274800	0.00339289	2.28785	Myb-like DNA-binding domain
Os01g0275800	0.00160458	-2.11752	unknown
Os01g0275950	0.000187987	-1.87659	unknown
Os01g0279100	4.58599e-09	-2.84871	Rubrerythrin
Os01g0279700	5.95257e-05	-1.57897	Major Facilitator Superfamily
Os01g0281000	0.00841498	-1.08798	F-box domain
Os01g0283000	0.000657941	2.71202	unknown
Os01g0283300	0.000664618	2.22412	unknown
Os01g0283500	0.00491845	-1.36707	Rhomboid family
Os01g0284500	0.00147114	7.51879	Cupin
Os01g0292200	3.77944e-05	-1.95888	Protein kinase domain
Os01g0300900	1.57532e-15	6.2156	Galactose oxidase, central domain
Os01g0302500	3.49881e-09	4.78155	KNOX2 domain
Os01g0303300	1.13056e-08	Inf	Tim17/Tim22/Tim23/Pmp24 family
Os01g0303600	5.94683e-07	2.46617	Protein of unknown function (DUF3675)
Os01g0309100	2.34709e-12	6.11646	unknown
Os01g0309800	2.05052e-10	-3.11641	Heavy-metal-associated domain
Os01g0310550	0.00234045	-1.88409	unknown
Os01g0311500	0.0020182	1.84914	Actin-fragmin kinase, catalytic
Os01g0311600	0.000114631	2.95856	Sulfotransferase domain
Os01g0311800	0.00281109	2.26543	Pectinesterase
Os01g0312500	1.91849e-10	3.67342	Pectinesterase
Os01g0312800	5.29342e-14	Inf	Glycosyl hydrolase family 9
Os01g0315600	5.73082e-11	4.71351	Serine aminopeptidase, S33
Os01g0316600	0.00210128	-1.20767	RNA recognition motif.
Os01g0319000	0.00103945	2.26367	Pectinacetylesterase
Os01g0323000	7.27032e-05	2.68924	Protein kinase domain
Os01g0326000	4.99046e-06	2.62247	Peroxidase
Os01g0327100	2.03462e-05	3.30942	Peroxidase
Os01g0327500	6.68295e-10	6.44517	unknown
Os01g0330100	6.9136e-09	3.14903	GDSL-like Lipase/Acylhydrolase
Os01g0332100	1.00021e-05	-2.34801	Alkaline and neutral invertase;
Os01g0332500	5.06468e-11	Inf	Serine carboxypeptidase
Os01g0332800	2.42623e-11	-2.53608	Serine carboxypeptidase
Os01g0342500	6.49437e-07	-3.81984	unknown
Os01g0347100	0.00643437	1.32098	Glycine-rich domain-containing protein-like
Os01g0348700	0.0027861	1.19165	Ribosomal protein L23, N-terminal domain
Os01g0348900	0.0023767	4.91188	Jacalin-like lectin domain
Os01g0349000	0.0045993	1.90922	unknown
Os01g0350100	5.84321e-05	5.54066	Cytochrome P450
Os01g0350300	1.14177e-05	Inf	NB-ARC domain
Os01g0352100	1.91042e-10	-2.55084	2OG-Fe(II) oxygenase superfamily
Os01g0354200	0.000332817	2.59314	Ergosterol biosynthesis ERG4/ERG24 family
Os01g0356400	0.00301162	-1.3842	ABC transporter transmembrane region
Os01g0356900	0.00102853	-3.84645	Leucine rich repeat
Os01g0357100	0.00052057	-1.70135	Nitrite and sulphite reductase 4Fe-4S domain
Os01g0358100	0.00766003	1.67499	Rapid ALkalinization Factor (RALF)
Os01g0358300	0.00367416	-1.25585	Protein of unknown function (DUF3493)
Os01g0359400	3.97089e-05	-1.95294	NB-ARC domain
Os01g0361500	0.000764084	-1.32401	Serine aminopeptidase, S33;; Diacylglycerol acyltransferase
Os01g0364400	6.45343e-05	-3.37614	Protein kinase domain
Os01g0369900	0.000958523	-1.4306	NADH:flavin oxidoreductase / NADH oxidase family
Os01g0370200	2.71235e-05	3.49573	Glutathione S-transferase, N-terminal domain
Os01g0375200	0.00923502	1.29227	Type I 3-dehydroquinase
Os01g0376700	1.35598e-05	-1.92455	Sucrose-6F-phosphate phosphohydrolase
Os01g0382000	0.000504895	-2.57154	Cysteine-rich secretory protein family
Os01g0382400	1.44273e-13	3.24277	Cysteine-rich secretory protein family
Os01g0383700	6.57644e-07	-2.0916	WD domain, G-beta repeat
Os01g0385400	6.46106e-05	4.06146	Voltage-dependent anion channel
Os01g0388200	0.000217325	2.39838	unknown
Os01g0498200	0.00631576	-1.25104	unknown
Os01g0500825	0.000990486	-2.289	unknown
Os01g0501700	0.00843833	-1.06357	Sec-independent protein translocase protein (TatC)
Os01g0509900	6.89283e-05	3.07928	unknown
Os01g0510200	0.00820225	-3.49634	unknown
Os01g0511100	3.52684e-07	3.39774	Universal stress protein family
Os01g0511800	1.89267e-07	Inf	unknown
Os01g0514600	8.8378e-09	4.03735	Calponin homology (CH) domain
Os01g0514700	4.17255e-07	3.72836	Protein kinase domain
Os01g0525350	0.000595059	2.85457	unknown
Os01g0525700	2.7872e-08	3.46211	unknown
Os01g0525800	1.10668e-05	3.28197	unknown
Os01g0529800	7.27348e-05	4.19211	FAE1/Type III polyketide synthase-like protein
Os01g0530300	3.02502e-08	4.44826	SANTA (SANT Associated)
Os01g0531400	1.40585e-06	3.01551	Protein of unknown function (DUF642)
Os01g0533100	9.40569e-06	2.25694	1,3-beta-glucan synthase subunit FKS1, domain-1
Os01g0534900	9.04372e-06	1.91816	Calcium-dependent channel, 7TM region, putative phosphate
Os01g0543100	0.00064069	2.70196	Peroxidase
Os01g0543600	0.00010268	-2.38329	Cytochrome P450
Os01g0544450	0.000471686	6.2353	MCM2/3/5 family
Os01g0547133	8.10134e-07	3.73071	Neprosin
Os01g0548600	4.46319e-06	3.63143	Protein kinase domain
Os01g0550800	1.09241e-07	Inf	Neprosin
Os01g0551000	1.54513e-06	-2.25753	unknown
Os01g0552300	4.28597e-07	-1.90785	Protein phosphatase 2C
Os01g0555100	2.84441e-12	-4.60588	Zn-finger in Ran binding protein and others
Os01g0556650	6.99689e-14	-2.85681	POT family
Os01g0557100	0.00176849	-2.12946	Alpha/beta hydrolase family
Os01g0557500	1.09993e-05	-1.66934	Sodium/calcium exchanger protein
Os01g0560000	0.000750836	1.34915	Peptidase family M20/M25/M40
Os01g0564300	0.000155233	1.86548	FKBP-type peptidyl-prolyl cis-trans isomerase
Os01g0566500	2.11376e-12	5.85651	Retinal pigment epithelial membrane protein
Os01g0571000	0.000168056	1.64991	Mitochondrial carrier protein
Os01g0571300	2.74169e-09	5.23703	HSF-type DNA-binding
Os01g0572300	0.006889	1.23402	Zinc finger, C2H2 type
Os01g0577450	8.28751e-14	Inf	Protein tyrosine kinase
Os01g0577600	7.19415e-21	6.25361	Leucine rich repeat
Os01g0580200	1.81975e-11	3.87776	Glycosyl hydrolases family 35
Os01g0580500	0.00676474	3.07304	2OG-Fe(II) oxygenase superfamily
Os01g0581300	8.76211e-07	-1.88124	Lycopene cyclase protein
Os01g0584200	0.00146245	1.6206	DIL domain
Os01g0588900	0.000833253	-2.36948	Possible lysine decarboxylase
Os01g0589700	0.00232047	1.91301	unknown
Os01g0589800	4.24585e-05	-2.12199	Chlorophyll A-B binding protein
Os01g0590700	0.00557533	1.66731	Peptidase family M41
Os01g0591300	0.006286	-2.57552	Aldehyde dehydrogenase family
Os01g0597800	0.00266591	-2.42531	UDP-glucoronosyl and UDP-glucosyl transferase
Os01g0598600	2.22544e-20	5.54163	Xylanase inhibitor N-terminal
Os01g0601625	0.000113249	-2.61013	Leucine rich repeat
Os01g0604900	2.17949e-08	5.29425	unknown
Os01g0605100	0.00554977	-1.59372	ATPase family associated with various cellular activities (AAA)
Os01g0605300	0.00963266	2.12805	Ubiquitin-conjugating enzyme
Os01g0606900	0.00162568	4.65269	DnaJ domain
Os01g0607900	0.000484511	3.81492	Protein kinase domain
Os01g0609900	0.00850551	2.33853	ABC-2 type transporter
Os01g0615100	0.00210305	3.87198	Potato inhibitor I family
Os01g0615500	3.38575e-05	5.56381	ABC-2 type transporter
Os01g0616300	1.91342e-06	3.79087	unknown
Os01g0616600	0.00419355	3.0538	PPR repeat
Os01g0618900	0.000771195	1.66089	Glycosyl hydrolases family 28
Os01g0619900	0.00847246	-1.60533	unknown
Os01g0621300	0.00432391	1.17188	Probable zinc-ribbon domain
Os01g0622066	7.56248e-05	2.15004	unknown
Os01g0623000	4.26571e-09	6.67687	Leucine rich repeat
Os01g0623200	0.000681795	3.91921	Voltage-dependent anion channel
Os01g0623500	0.00124889	-1.2817	ATPase family associated with various cellular activities (AAA)
Os01g0624000	0.00132037	1.54496	Neutral/alkaline non-lysosomal ceramidase
Os01g0625200	6.71846e-08	2.28977	unknown
Os01g0625900	0.00164628	2.06666	Transcriptional repressor, ovate
Os01g0627400	0.00479314	-1.17097	Cytochrome P450
Os01g0628700	5.64122e-07	-1.9928	Cytochrome P450
Os01g0629900	0.00143535	1.23718	Protein kinase domain
Os01g0630300	1.92001e-07	4.55345	unknown
Os01g0631400	6.07151e-10	4.65307	haloacid dehalogenase-like hydrolase
Os01g0635200	3.24995e-08	-2.56357	unknown
Os01g0636400	4.24212e-09	3.93711	alpha/beta hydrolase fold
Os01g0636500	1.90404e-09	5.00062	Glycosyl hydrolases family 28
Os01g0637600	0.000159862	-1.59319	Polypeptide deformylase
Os01g0643300	0.000945611	1.53489	Membrane transport protein
Os01g0644200	0.00162192	4.82159	unknown
Os01g0644600	0.000466139	2.0382	unknown
Os01g0646300	0.00453015	2.13531	GRAS domain family
Os01g0648500	0.00457302	-1.7859	TAFII55 protein conserved region
Os01g0649200	0.000606716	1.58522	unknown
Os01g0651800	3.01038e-07	4.36265	Lipase (class 3)
Os01g0651932	1.95928e-43	Inf	unknown
Os01g0652100	1.82594e-07	2.74502	GDSL/SGNH-like Acyl-Esterase family found in Pmr5 and Cas1p
Os01g0652200	0.00154182	2.50347	PMR5 N terminal Domain
Os01g0652450	0.000381698	2.80888	unknown
Os01g0652800	4.83859e-06	2.53755	GDSL/SGNH-like Acyl-Esterase family found in Pmr5 and Cas1p
Os01g0654100	0.00728678	1.10283	CTP synthase N-terminus
Os01g0654400	3.47891e-06	6.03097	unknown
Os01g0654450	0.00465519	3.48947	unknown
Os01g0654500	0.000216088	1.50145	Isocitrate/isopropylmalate dehydrogenase
Os01g0654650	0.00318182	2.08966	Isocitrate/isopropylmalate dehydrogenase
Os01g0656200	0.00306719	1.90284	Protein phosphatase 2C
Os01g0656400	0.000171895	-2.77637	WRKY DNA -binding domain
Os01g0656600	0.00343064	1.49952	unknown
Os01g0658700	5.60468e-09	3.78875	Aldose 1-epimerase
Os01g0658900	0.00344312	1.4463	G-box binding protein MFMR
Os01g0660300	0.000119161	1.64129	Pyruvate kinase, barrel domain
Os01g0666600	7.53513e-06	-1.71215	unknown
Os01g0668100	2.99478e-10	3.21928	Fasciclin domain
Os01g0668400	0.000347325	2.57776	Protein kinase domain
Os01g0670600	4.07295e-07	4.29046	Protein kinase domain
Os01g0678100	9.74703e-07	-2.65052	Protein of unknown function (DUF2921)
Os01g0681200	0.00635631	1.35779	AMP-binding enzyme
Os01g0681700	0.00641408	-3.96412	unknown
Os01g0681800	0.000552465	-2.44547	unknown
Os01g0682001	0.000893784	1.3081	Glutamine amidotransferases class-II
Os01g0682500	4.58629e-05	-1.61188	Phosphoribulokinase / Uridine kinase family
Os01g0683400	0.00575586	2.1339	Origin recognition complex (ORC) subunit 4 C-terminus
Os01g0683550	0.00277692	3.21253	Phosphatidyl serine synthase
Os01g0684800	2.28701e-05	3.99387	Protein prenyltransferase alpha subunit repeat
Os01g0685900	0.00289214	4.17749	Microtubule associated protein (MAP65/ASE1 family)
Os01g0687400	2.00488e-05	-2.65373	Glycosyl hydrolases family 18
Os01g0688200	0.000761777	1.77019	Serine aminopeptidase, S33
Os01g0689451	0.000898671	-1.29402	Hemerythrin HHE cation binding domain
Os01g0690800	2.09862e-05	-2.046	Protein tyrosine kinase
Os01g0692300	0.00125996	-1.28453	Weak chloroplast movement under blue light
Os01g0693800	0.000372226	-1.42578	Pyridoxal-phosphate dependent enzyme
Os01g0693900	0.00721889	-1.34178	Peptidyl-tRNA hydrolase
Os01g0695100	0.000123198	2.39724	Methyltransferase domain
Os01g0695300	0.00730482	-1.09215	Polyprenyl synthetase
Os01g0696500	0.00300712	2.38273	unknown
Os01g0700900	3.47951e-08	4.25677	Cytochrome P450
Os01g0703400	6.73656e-09	-2.53375	Polyprenyl synthetase
Os01g0704700	0.000670484	-1.36937	Voltage gated chloride channel
Os01g0705200	3.56927e-06	6.93605	Late embryogenesis abundant protein
Os01g0705400	0.000270257	3.0633	unknown
Os01g0706600	0.000664788	2.09722	unknown
Os01g0706900	0.00876594	-1.35198	Peptidase family M20/M25/M40
Os01g0708500	0.00011888	2.12219	Possible lysine decarboxylase
Os01g0708700	3.45252e-06	5.39106	unknown
Os01g0709000	1.39374e-11	Inf	Myb-like DNA-binding domain
Os01g0711400	8.23387e-16	-5.019	Glycine cleavage system P-protein
Os01g0712600	0.000242737	-1.77394	Methyltransferase domain
Os01g0713200	1.91342e-06	2.64829	Glycosyl hydrolases family 17
Os01g0713900	0.00013666	1.53796	Myosin head (motor domain)
Os01g0715500	2.17181e-05	3.43903	Eukaryotic porin
Os01g0716200	0.00452459	2.25516	Protein of unknown function (DUF4005)
Os01g0716450	0.00896524	2.29892	unknown
Os01g0716800	2.33398e-07	-1.95998	Endonuclease/Exonuclease/phosphatase family
Os01g0719000	0.000513092	2.5547	zinc-finger of the FCS-type, C2-C2
Os01g0719300	5.55798e-14	4.12522	Sulfate permease family
Os01g0719400	0.000815271	2.7745	CASC3/Barentsz eIF4AIII binding
Os01g0719700	2.14663e-07	-1.97564	Protein of unknown function (DUF971)
Os01g0720400	8.59899e-20	-3.59064	Putative Phosphatase
Os01g0720800	0.00782724	-1.70291	NB-ARC domain
Os01g0723500	1.24062e-06	6.41124	B3 DNA binding domain
Os01g0726700	4.04152e-07	5.71273	unknown
Os01g0727100	0.00166918	2.07267	Glycosyl transferase family 8
Os01g0728200	0.000383008	2.91381	unknown
Os01g0728700	6.35936e-06	Inf	Protein of unknown function (DUF1264)
Os01g0729400	1.33625e-05	3.5601	Leucine rich repeat
Os01g0730500	2.43361e-12	-2.7377	DnaJ domain
Os01g0730800	6.9837e-06	-1.86352	Mpv17 / PMP22 family
Os01g0731600	0.0070136	3.22565	unknown
Os01g0734600	2.70173e-07	-2.09356	UDP-glucoronosyl and UDP-glucosyl transferase
Os01g0734800	0.00613119	-1.73485	UDP-glucoronosyl and UDP-glucosyl transferase
Os01g0738300	0.000179169	3.03915	Protein tyrosine kinase
Os01g0739200	0.00372517	-1.19315	Dual specificity phosphatase, catalytic domain
Os01g0739400	0.00727178	-1.44192	haloacid dehalogenase-like hydrolase
Os01g0739500	0.00323966	-1.20357	unknown
Os01g0739700	2.07541e-16	4.91277	Glycosyl hydrolases family 17
Os01g0740650	0.00844732	1.10696	Peptidase family M28
Os01g0741200	9.74338e-13	6.80548	Protein tyrosine kinase
Os01g0743200	1.37649e-06	3.99376	Pectinesterase
Os01g0743300	0.00184382	1.42204	Transferrin receptor-like dimerisation domain
Os01g0743500	0.00573744	3.60389	Malic enzyme, NAD binding domain
Os01g0743800	1.47475e-07	-2.01244	Hpt domain
Os01g0744000	2.1923e-12	2.87544	Kinesin motor domain
Os01g0745300	0.0062877	-1.31888	unknown
Os01g0745400	6.56477e-05	4.61025	unknown
Os01g0745700	2.27193e-13	4.55867	GATA zinc finger
Os01g0748500	5.16274e-07	4.45692	GDSL-like Lipase/Acylhydrolase
Os01g0750100	0.00244258	-1.26475	WRKY DNA -binding domain
Os01g0753800	2.74989e-05	4.57692	unknown
Os01g0755500	1.97213e-07	2.74859	unknown
Os01g0755550	6.50289e-08	4.80861	TCP family transcription factor
Os01g0756200	1.84381e-10	4.64993	bZIP transcription factor
Os01g0756300	8.78049e-07	3.39535	unknown
Os01g0756600	3.83359e-31	5.45202	Protein of unknown function (DUF642)
Os01g0757200	0.000178899	2.27058	2OG-Fe(II) oxygenase superfamily
Os01g0757301	0.00228742	2.3608	non-haem dioxygenase in morphine synthesis N-terminal
Os01g0757400	3.29088e-07	3.54517	ATPase family associated with various cellular activities (AAA)
Os01g0757600	0.00105457	2.16249	unknown
Os01g0758300	2.34465e-12	Inf	Phosphoenolpyruvate carboxylase
Os01g0758500	0.00163628	2.26791	Domain of unknown function (DUF4228)
Os01g0760400	0.00593905	1.89523	NB-ARC domain
Os01g0761000	5.81183e-06	-1.96017	CAAD domains of cyanobacterial aminoacyl-tRNA synthetase
Os01g0762900	2.32984e-07	3.1352	unknown
Os01g0763750	0.009795	-1.31301	Exo70 exocyst complex subunit
Os01g0763900	0.000123577	2.93996	X8 domain
Os01g0764500	0.000649161	-1.42134	Hemimethylated DNA-binding protein YccV like
Os01g0764900	1.82546e-07	-2.10342	Acetamidase/Formamidase family
Os01g0768600	0.00462615	-1.13977	Domain of unknown function (DUF4218)
Os01g0769200	7.69084e-09	3.19346	Subtilase family
Os01g0777900	5.4299e-05	2.31962	Cysteine-rich TM module stress tolerance
Os01g0778900	0.000817542	-2.62644	unknown
Os01g0779800	5.33499e-08	5.1361	unknown
Os01g0780900	0.000107493	1.67593	Protein of unknown function (DUF3778)
Os01g0784700	0.00401131	-1.32702	Protein tyrosine kinase
Os01g0785300	0.000887322	-1.64933	unknown
Os01g0785400	1.07212e-10	4.79085	GH3 auxin-responsive promoter
Os01g0785900	2.59164e-15	5.65607	unknown
Os01g0786000	4.35103e-07	4.25103	unknown
Os01g0786500	2.67169e-10	Inf	Plastocyanin-like domain
Os01g0787600	1.32724e-11	3.71804	unknown
Os01g0788400	0.000484511	1.87055	Pectinesterase
Os01g0788700	0.00786106	2.10956	Plastocyanin-like domain
Os01g0788800	0.00375853	2.15914	START domain
Os01g0794400	0.00119105	1.45169	Thioredoxin-like
Os01g0795400	2.67923e-05	4.66964	Subtilase family
Os01g0799500	2.65541e-20	3.76354	Methyladenine glycosylase
Os01g0801901	0.000465842	-2.12707	Basic region leucine zipper
Os01g0805100	0.000330751	2.89601	unknown
Os01g0805200	0.000244778	-1.43908	Protein of unknown function (DUF3007)
Os01g0805600	0.00251181	3.78615	Cyclin, N-terminal domain
Os01g0805900	9.22004e-05	2.88462	Tubulin/FtsZ family, GTPase domain
Os01g0812050	0.00480334	1.47752	unknown
Os01g0812900	0.00560474	1.20903	Protein RETICULATA-related
Os01g0814100	5.51806e-07	Inf	Probable lipid transfer
Os01g0814800	0.000279804	2.22489	Pyridoxal-phosphate dependent enzyme
Os01g0817000	3.37882e-06	-2.33919	Mitochondrial calcium uniporter
Os01g0817100	0.00437133	-1.47427	TLC domain
Os01g0819100	9.26259e-11	4.08537	Protein kinase domain
Os01g0819200	0.000241072	3.09785	C2 domain
Os01g0821900	2.36277e-08	3.52364	Protein tyrosine kinase
Os01g0822200	0.00519695	1.254	Protein tyrosine kinase
Os01g0822900	7.04824e-67	8.56729	Protease inhibitor/seed storage/LTP family
Os01g0823100	1.53325e-05	2.19755	Pollen allergen
Os01g0823600	1.31144e-08	-2.13838	unknown
Os01g0824500	5.61974e-05	3.27087	Epidermal patterning factor proteins
Os01g0826900	1.00121e-07	-2.0584	Protein RETICULATA-related
Os01g0827300	1.99331e-08	5.06449	Multicopper oxidase
Os01g0829100	0.00661672	1.77775	Ankyrin repeats (3 copies)
Os01g0832300	1.70482e-06	2.07471	Protein kinase domain
Os01g0832600	4.48297e-05	2.57558	2OG-Fe(II) oxygenase superfamily
Os01g0833150	0.000764084	-1.32113	unknown
Os01g0833200	0.00186116	-1.22948	Ureidoglycolate lyase
Os01g0834100	9.60883e-07	-4.05632	unknown
Os01g0835000	2.67425e-07	2.11394	Rab-GTPase-TBC domain
Os01g0835900	0.000364463	1.72239	Centromere kinetochore component CENP-T histone fold
Os01g0836600	0.00160646	2.47817	ABC-2 type transporter
Os01g0837000	0.00133968	-1.50061	Ankyrin repeats (3 copies)
Os01g0837600	1.02566e-12	-2.81692	Plant protein 1589 of unknown function (A_thal_3526)
Os01g0837800	2.24139e-07	-2.08769	Cation efflux family
Os01g0839500	0.00030135	1.39982	Core histone H2A/H2B/H3/H4
Os01g0839900	1.98547e-28	9.39637	Thaumatin family
Os01g0841100	4.54713e-07	3.42059	Fasciclin domain
Os01g0846450	8.06005e-07	-1.97413	unknown
Os01g0847200	0.00106355	-1.29027	Nucleotidyl transferase
Os01g0847600	0.00242444	2.03795	Aldo/keto reductase family
Os01g0848200	0.000482746	1.45514	Amino acid kinase family
Os01g0848400	5.7921e-08	2.22833	Associated with HOX
Os01g0849100	1.33695e-06	4.00441	PRONE (Plant-specific Rop nucleotide exchanger)
Os01g0850100	0.000968199	2.05509	PAP2 superfamily C-terminal
Os01g0850400	4.10598e-05	3.1383	Myb-like DNA-binding domain
Os01g0851600	0.00663858	1.85541	3-oxo-5-alpha-steroid 4-dehydrogenase
Os01g0852100	0.000942652	-1.72384	Protein kinase domain
Os01g0852400	1.58567e-07	4.08856	Protein of unknown function (DUF740)
Os01g0854800	6.79001e-10	6.14413	Cytochrome P450
Os01g0855000	6.74787e-20	4.30516	haloacid dehalogenase-like hydrolase
Os01g0855200	0.000320182	-1.5267	Tetratricopeptide repeat
Os01g0856900	0.00432259	-1.22287	Starch binding domain
Os01g0859100	0.00132731	2.65636	unknown
Os01g0861700	0.000191685	2.05231	Hemerythrin HHE cation binding domain
Os01g0864000	9.70102e-06	Inf	Transcriptional repressor, ovate
Os01g0864100	8.09815e-09	Inf	Transcriptional repressor, ovate
Os01g0865400	0.00813437	-1.38927	UDP-glucoronosyl and UDP-glucosyl transferase
Os01g0866000	1.26503e-06	4.03433	Ring finger domain
Os01g0866400	0.000105973	-1.73046	Fructose-1-6-bisphosphatase, N-terminal domain
Os01g0868300	0.00590116	3.31635	DNA polymerase family B
Os01g0870400	2.72966e-05	-3.37371	Protein kinase domain
Os01g0870500	0.00699576	-2.38942	D-mannose binding lectin
Os01g0871200	3.88358e-05	-1.89373	unknown
Os01g0871600	0.000242737	3.7999	POT family
Os01g0873100	1.59097e-13	-4.35651	unknown
Os01g0873200	1.67623e-10	-2.4211	Glutamine amidotransferase domain
Os01g0874700	8.92297e-07	1.94032	CRAL/TRIO domain;; CRAL/TRIO, N-terminal domain
Os01g0874900	0.00343905	-1.17465	Serine hydroxymethyltransferase
Os01g0875300	1.11398e-11	4.08734	Universal stress protein family
Os01g0875500	1.34383e-14	3.28181	Glycosyl hydrolases family 35
Os01g0875700	5.87899e-05	2.19014	DnaJ C terminal domain
Os01g0876400	0.00128172	1.27107	Sad1 / UNC-like C-terminal
Os01g0876800	1.47931e-23	4.19423	RNA recognition motif. (a.k.a. RRM, RBD, or RNP domain)
Os01g0877900	5.17389e-08	4.96636	unknown
Os01g0878000	0.00255558	2.49516	unknown
Os01g0878700	1.49625e-06	2.11434	Transmembrane amino acid transporter protein
Os01g0880300	8.49216e-05	1.6964	Pectinesterase
Os01g0882500	0.0087327	-1.49902	NADH-quinone oxidoreductase cyanobacterial subunit N
Os01g0883000	5.47357e-09	-2.76342	Protein kinase domain
Os01g0883800	7.27778e-06	-2.10946	2OG-Fe(II) oxygenase superfamily
Os01g0889400	0.00163443	1.98793	Lateral organ boundaries (LOB) domain
Os01g0892600	2.65226e-06	-1.79272	Pectinacetylesterase
Os01g0895100	0.00713698	-1.094	PspA/IM30 family
Os01g0895200	0.00489984	2.58874	Eukaryotic cytochrome b561
Os01g0896500	9.31489e-05	-1.86206	Rhodanese-like domain
Os01g0898800	9.5109e-06	-1.84815	Protein of unknown function (DUF1685)
Os01g0899700	0.0024453	2.4171	Pollen proteins Ole e I like
Os01g0900200	0.00520663	1.24969	Lipase (class 3)
Os01g0900900	0.00252965	-1.20086	OTU-like cysteine protease
Os01g0901000	0.000591737	1.60156	U-box domain
Os01g0901300	5.66774e-06	3.71326	Domain of unknown function (DUF4922)
Os01g0901600	0.00773775	-1.32447	AMP-binding enzyme
Os01g0902000	0.00746787	1.68061	ABC transporter transmembrane region
Os01g0904200	0.00480538	-1.13716	ABC1 family
Os01g0904400	0.000792124	2.05688	RecF/RecN/SMC N terminal domain
Os01g0905800	0.000945957	1.45984	Fructose-bisphosphate aldolase class-I
Os01g0910800	3.05505e-05	3.99175	unknown
Os01g0910900	0.000229859	-1.77129	unknown
Os01g0912700	7.86509e-06	-1.82011	Uncharacterized conserved protein (DUF2358)
Os01g0913000	5.90079e-06	-1.77011	Thioredoxin
Os01g0914000	7.54069e-11	5.84479	unknown
Os01g0914300	0.000952914	6.39434	Probable lipid transfer
Os01g0914400	0.00238298	2.76583	Stomagen
Os01g0916600	1.37306e-06	2.45731	RNA recognition motif. (a.k.a. RRM, RBD, or RNP domain)
Os01g0917300	0.00295037	2.28184	unknown
Os01g0917700	0.00764922	2.20504	P21-Rho-binding domain
Os01g0917801	0.000947151	2.51617	P21-Rho-binding domain
Os01g0917900	0.00187359	2.33833	Zinc finger, C3HC4 type (RING finger)
Os01g0919100	0.00106355	-2.64499	MatE
Os01g0919400	4.41623e-05	-1.62911	Glycosyl transferases group 1
Os01g0919600	0.00634937	-1.10684	Protein of unknown function (DUF707)
Os01g0919700	0.00017438	-1.66159	alpha/beta hydrolase fold
Os01g0919800	1.93257e-06	-3.47457	Membrane transport protein
Os01g0922100	2.94736e-08	3.83798	unknown
Os01g0924400	0.00623042	-1.17125	TCP family transcription factor
Os01g0924933	0.000132517	2.95524	Transferase family
Os01g0925300	4.49834e-16	4.77574	DHHC palmitoyltransferase
Os01g0926300	0.000139965	1.56458	Transaldolase/Fructose-6-phosphate aldolase
Os01g0926600	0.00264437	1.19178	Exostosin family
Os01g0929000	2.47018e-09	4.5686	Protein of unknown function (DUF3754)
Os01g0929200	0.0046225	2.10461	Protein tyrosine kinase
Os01g0931100	0.00175564	-1.22923	Protein of unknown function (DUF1624)
Os01g0931600	9.6857e-05	3.22173	LURP-one-related
Os01g0937100	0.00963716	1.85568	Xylanase inhibitor C-terminal
Os01g0937900	4.2517e-13	Inf	unknown
Os01g0938200	0.000178689	1.74807	RNA recognition motif.
Os01g0938600	0.000134461	1.63064	unknown
Os01g0939600	2.56044e-07	2.42683	NAD-dependent glycerol-3-phosphate dehydrogenase C-terminus
Os01g0940700	2.95066e-05	2.84265	Glycosyl hydrolases family 17
Os01g0940800	1.5956e-05	1.9734	Glycosyl hydrolases family 17
Os01g0941800	4.05982e-11	Inf	Calcineurin-like phosphoesterase
Os01g0944100	0.000363626	1.95955	unknown
Os01g0944700	0.000564721	3.50519	Glycosyl hydrolases family 17
Os01g0945300	3.41989e-13	-3.72782	Amino acid permease
Os01g0945600	7.07334e-07	3.94989	Amino acid permease
Os01g0946200	1.52783e-10	-4.53577	No apical meristem (NAM) protein
Os01g0946700	0.00339006	5.49048	Glycosyl hydrolases family 17
Os01g0947000	8.84092e-10	Inf	Glycosyl hydrolases family 17
Os01g0949300	0.00117578	-1.42491	EF hand
Os01g0950300	0.000560369	2.06844	Glutathione S-transferase, N-terminal domain
Os01g0950866	2.88825e-05	-1.94238	Alanine racemase, N-terminal domain
Os01g0950900	0.00271624	2.09464	Calcium-dependent channel, 7TM region
Os01g0951200	0.00874248	1.53835	Orotidine 5'-phosphate decarboxylase / HUMPS family
Os01g0952000	1.32936e-05	3.77515	Cupin
Os01g0952500	0.00861193	1.92761	Response regulator receiver domain
Os01g0954900	0.000116907	4.70835	Xylanase inhibitor N-terminal
Os01g0956600	0.000386929	2.74179	RNA recognition motif. (a.k.a. RRM, RBD, or RNP domain)
Os01g0957100	1.35025e-23	5.58286	Leucine rich repeat
Os01g0957200	0.000510113	2.75744	Protein RETICULATA-related
Os01g0958200	0.000325553	2.83643	D-mannose binding lectin
Os01g0959750	0.00269471	-2.2117	unknown
Os01g0962600	0.000171459	1.96192	Plectin/S10 domain
Os01g0963600	1.74885e-12	-3.10721	ABA/WDS induced protein
Os01g0963800	5.05911e-06	Inf	unknown
Os01g0964133	0.00326623	1.26688	Actin
Os01g0965000	7.4575e-07	-4.24021	RNA polymerase Rpb1, domain 2
Os01g0965400	0.000361204	-1.40515	Amino acid kinase family
Os01g0966700	0.000930056	-1.47784	Glycosyl hydrolases family 32 N-terminal domain
Os01g0969100	0.00244024	2.00537	NAD dependent epimerase/dehydratase family
Os01g0970700	9.3464e-05	-1.54336	Peptidase family M48
Os01g0970900	0.00581425	1.92637	PPR repeat family
Os01g0971000	6.73198e-05	-1.60426	unknown
Os01g0971500	0.00732583	1.1182	Cytochrome b5-like Heme/Steroid binding domain
Os01g0971900	0.00769881	1.44458	Nucleic acid binding protein NABP
Os01g0972800	8.08503e-09	Inf	WRKY DNA -binding domain
Os01g0973000	0.00518679	2.18655	Haloacid dehalogenase-like hydrolase
Os01g0975900	6.22396e-13	-2.9096	Major intrinsic protein
Os01g0976200	0.001032	4.17242	Cupin
Os01g0976300	6.91594e-05	3.09069	Heavy-metal-associated domain
Os01g0976450	0.00631576	1.45806	SET domain
Os01g0978000	0.000541113	1.68377	Mitochondrial carrier protein
Os02g0101000	0.000161104	1.59328	Transmembrane amino acid transporter protein
Os02g0101400	3.77559e-06	Inf	GDSL-like Lipase/Acylhydrolase
Os02g0101500	0.000881285	-1.81182	D-isomer specific 2-hydroxyacid dehydrogenase
Os02g0101900	0.00108045	2.53282	unknown
Os02g0102900	0.00345961	1.32099	TCP-1/cpn60 chaperonin family
Os02g0103100	2.05097e-08	5.45362	EamA-like transporter family
Os02g0103700	0.000205964	1.53232	Ribosomal protein L6
Os02g0103800	0.00472364	-1.58267	Oxidoreductase NAD-binding domain
Os02g0105500	0.00346884	1.34092	unknown
Os02g0106600	5.5874e-09	3.43307	Ring finger domain
Os02g0108100	2.3616e-05	3.16439	unknown
Os02g0110101	9.66246e-07	-2.11432	Cytochrome P450
Os02g0110200	3.75429e-05	-2.28635	Cytochrome P450
Os02g0111600	0.00300544	-1.94025	Protein kinase domain
Os02g0112900	0.00542919	6.7656	Aminotransferase class-III
Os02g0113200	2.84378e-25	6.58067	Cytochrome P450
Os02g0114200	0.000902815	1.4781	Serine carboxypeptidase
Os02g0116300	8.24622e-09	5.63717	OPT oligopeptide transporter protein
Os02g0116700	5.09443e-08	5.00381	Leucine rich repeat
Os02g0116800	6.48627e-18	5.841	Remorin, C-terminal region
Os02g0117100	0.00892948	-1.21755	Domain of unknown function (DUF1995)
Os02g0119800	0.000942244	-1.31216	CDP-alcohol phosphatidyltransferase
Os02g0120800	0.00222436	1.81895	Ras family;; Ras of Complex, Roc, domain of DAPkinase
Os02g0121500	0.00255263	-1.23264	unknown
Os02g0121600	0.00197946	-1.84396	unknown
Os02g0121700	0.00737297	-3.69806	Terpene synthase family, metal binding domain
Os02g0121750	6.51908e-10	#NAME?	Terpene synthase family, metal binding domain
Os02g0122100	0.000332814	2.27546	Cid1 family poly A polymerase
Os02g0126400	0.000406474	-1.38638	Protein kinase domain
Os02g0128800	0.000182881	1.96906	Seven in absentia protein family
Os02g0129300	0.00149434	-1.53442	Domain of unknown function (DUF1995)
Os02g0129900	5.08471e-10	-2.76627	PGAP1-like protein
Os02g0130100	2.69016e-07	-1.95537	SNO glutamine amidotransferase family
Os02g0130600	0.00176627	2.03791	unknown
Os02g0132500	7.5305e-05	-1.52003	bZIP transcription factor
Os02g0132950	0.000300119	-1.59254	Cyclin, N-terminal domain;; Cyclin, N-terminal domain
Os02g0133000	0.00992474	-1.14811	Cyclin, N-terminal domain
Os02g0134400	0.00842017	-1.38315	FAD binding domain
Os02g0135900	0.00676394	-1.19294	Glycogen recognition site of AMP-activated protein kinase
Os02g0137700	1.12973e-09	-2.3026	NAD(P)H-binding
Os02g0138000	3.33061e-05	2.87512	Leucine rich repeat
Os02g0139300	5.41642e-07	2.71459	Glycosyl hydrolases family 17
Os02g0141100	3.04336e-05	1.61545	Auxin response factor
Os02g0143100	0.00845488	-1.07164	Sucrose-6F-phosphate phosphohydrolase
Os02g0149700	4.0084e-07	4.02389	Exo70 exocyst complex subunit
Os02g0152400	6.9837e-06	3.25941	Ribulose bisphosphate carboxylase, small chain
Os02g0156100	0.00202701	1.39031	unknown
Os02g0156400	0.00889851	2.06807	Leucine rich repeat
Os02g0158100	0.00269072	3.88406	N-terminal EH-domain containing protein
Os02g0158300	0.00501189	1.59565	SIS domain
Os02g0158800	0.000295926	2.28147	GDP-fucose protein O-fucosyltransferase
Os02g0158900	0.000396457	4.63451	CBS domain
Os02g0160500	7.39367e-09	-2.1644	unknown
Os02g0161800	6.50611e-05	3.87697	Peroxidase
Os02g0164900	0.00506874	1.10632	Auxin response factor
Os02g0165500	0.000160959	3.06402	unknown
Os02g0167100	0.00100102	-1.40015	Rhodanese-like domain
Os02g0167300	1.5913e-14	2.94027	Tubulin/FtsZ family, GTPase domain
Os02g0168300	4.39436e-06	3.90254	unknown
Os02g0168400	3.82012e-08	4.0181	unknown
Os02g0169900	0.00566978	-1.14128	Inositol monophosphatase family
Os02g0172800	0.000123511	2.89861	PLATZ transcription factor
Os02g0173200	0.0019273	-1.34221	VQ motif
Os02g0174300	0.000973291	2.3586	unknown
Os02g0175000	0.000149072	-2.28461	Cation transport protein
Os02g0175400	0.000383008	2.11661	ATP synthase alpha/beta family,
Os02g0176100	0.00294798	1.18949	Protein tyrosine kinase
Os02g0177300	3.72667e-12	Inf	SBP domain
Os02g0178000	3.04772e-05	-2.12996	Protein kinase domain
Os02g0178100	1.78335e-09	-2.34688	CCT motif
Os02g0178500	0.00326558	1.76794	VID27 cytoplasmic protein
Os02g0178800	0.00248293	1.92349	WAX2 C-terminal domain
Os02g0180000	0.000207418	1.48577	Protein phosphatase 2C
Os02g0180700	1.53325e-05	-1.71458	NAD dependent epimerase/dehydratase family
Os02g0182850	0.00273642	2.05514	unknown
Os02g0184200	0.000566742	-1.39223	Inorganic H+ pyrophosphatase
Os02g0186800	0.000359238	2.30324	Cytochrome P450
Os02g0189000	0.00387053	-1.52443	Ribosomal protein S21
Os02g0190500	9.53842e-09	3.54217	Protein tyrosine kinase
Os02g0191000	0.00751229	3.62934	NB-ARC domain
Os02g0191200	3.37882e-06	3.83574	PPR repeat family
Os02g0192500	1.7812e-07	2.71216	Glycosyltransferase like family 2
Os02g0194700	3.16692e-07	-2.31707	Lipoxygenase
Os02g0196100	0.00344886	2.30906	unknown
Os02g0196600	0.00990272	1.27498	E1-E2 ATPase
Os02g0197200	1.21111e-05	-1.85855	Mlo family
Os02g0200800	0.00289468	1.45293	Targeting protein for Xklp2 (TPX2)
Os02g0202000	5.59483e-08	Inf	AP2 domain
Os02g0204500	0.00101945	-1.365	ENT domain
Os02g0205200	5.3026e-25	7.59828	Protein of unknown function (DUF642)
Os02g0211800	4.0059e-07	Inf	Leucine rich repeat
Os02g0215200	0.000867024	2.26145	Histone deacetylase domain
Os02g0218700	3.17865e-07	5.20976	Cytochrome P450
Os02g0219200	0.0019273	2.36378	Glycosyl hydrolases family 35
Os02g0219800	0.000117004	1.99399	Tetraspanin family
Os02g0225000	0.00320514	-1.3751	Mitochondrial carrier protein
Os02g0226200	7.45294e-05	-2.31506	Putative Phosphatase
Os02g0226600	1.37422e-10	5.39278	Associated with HOX
Os02g0227000	8.35027e-07	-2.48054	Uncharacterized protein family UPF0054
Os02g0228300	0.0054277	-1.11408	Protein kinase domain
Os02g0228400	0.00481912	-1.40959	Protein kinase domain
Os02g0232900	3.07115e-20	3.75937	Major intrinsic protein
Os02g0233200	8.16246e-08	3.28273	BES1/BZR1 plant transcription factor, N-terminal
Os02g0234200	0.000637832	1.9173	NHL repeat
Os02g0234500	3.35118e-05	-1.66665	Complex I intermediate-associated protein 30 (CIA30)
Os02g0235600	0.000870283	1.33341	ribosomal L5P family C-terminus
Os02g0236600	3.72546e-08	4.00021	Peroxidase
Os02g0236800	0.00613641	1.51451	Peroxidase
Os02g0240300	1.60869e-10	-2.73066	Peroxidase
Os02g0244700	0.00994045	1.07071	Phosphoenolpyruvate carboxylase
Os02g0245800	6.12858e-06	-2.14487	Ion transport protein
Os02g0247000	0.00308753	1.7084	1,3-beta-glucan synthase subunit FKS1, domain-1
Os02g0251800	0.000780028	-2.27196	VQ motif
Os02g0254550	0.00264572	-2.26708	Domain of unknown function (DUF4413)
Os02g0254700	0.00113561	1.36322	Spermidine synthase tetramerisation domain
Os02g0255700	0.00120213	-1.33442	Mitochondrial function, CLU-N-term
Os02g0256100	1.77598e-05	6.72184	Glycosyl hydrolases family 28
Os02g0258000	0.0010985	-2.55175	unknown
Os02g0258200	0.00383824	5.62437	HMG (high mobility group) box
Os02g0258300	6.23961e-14	6.37942	Probable zinc-ribbon domain
Os02g0258900	1.95263e-05	-1.67589	Radical SAM superfamily
Os02g0259100	0.000616617	-1.3448	unknown
Os02g0264800	0.00235207	6.21949	Arabinogalactan peptide
Os02g0273700	0.00359296	-1.1804	VHS domain
Os02g0275200	0.00435891	-1.71775	Xyloglucan fucosyltransferase
Os02g0277700	0.00123704	-2.55287	Leucine rich repeat
Os02g0280500	1.08051e-07	-2.70935	unknown
Os02g0282000	0.00911003	-3.9844	NB-ARC domain
Os02g0285800	0.000123818	-1.81439	Elongation factor Tu GTP binding domain
Os02g0293800	0.00459245	-1.85538	Uncharacterized conserved protein (DUF2043)
Os02g0299200	0.00474303	2.24504	IQ calmodulin-binding motif
Os02g0300700	2.57598e-05	-1.7392	Translation initiation factor 1A / IF-1
Os02g0301100	3.08978e-05	2.065	Sugar efflux transporter for intercellular exchange
Os02g0302900	0.000587277	2.77961	Reticulon
Os02g0306401	0.00230884	-2.07649	Aminotransferase class I and II
Os02g0314300	0.00020396	-1.66553	Sodium/calcium exchanger protein
Os02g0318450	0.00218384	-1.2208	ABC transporter
Os02g0321600	1.23091e-15	Inf	unknown
Os02g0323000	0.000130973	-2.7896	ABC transporter transmembrane region
Os02g0326700	9.2607e-09	-2.32095	Rhomboid family
Os02g0330200	1.2742e-06	2.99178	Protein of unknown function (DUF563)
Os02g0437200	0.00145441	-1.26655	unknown
Os02g0445100	0.00205527	8.01446	Auxin responsive protein
Os02g0454300	0.000458243	3.69895	unknown
Os02g0461900	0.00955956	1.39716	unknown
Os02g0462000	4.78805e-06	2.19319	Cytomegalovirus TRL10 protein
Os02g0463401	4.74172e-06	3.2817	unknown
Os02g0466400	0.00282135	3.87758	Inositol 1, 3, 4-trisphosphate 5/6-kinase
Os02g0467600	2.87693e-07	4.14162	Cytochrome P450
Os02g0468400	6.43016e-07	-1.89191	START domain
Os02g0469300	0.0032258	2.69711	Histidine kinase-, DNA gyrase B-, and HSP90-like ATPase
Os02g0473200	0.00713683	1.14248	Xylanase inhibitor N-terminal
Os02g0478600	0.00237097	1.21851	Ribosomal protein S8
Os02g0479300	0.00634937	2.21092	unknown
Os02g0482400	0.00807768	6.91688	Pyridoxal-dependent decarboxylase, pyridoxal binding domain
Os02g0484900	2.89277e-07	3.83038	unknown
Os02g0489800	0.00103028	3.72756	unknown
Os02g0496500	1.15306e-05	2.39722	RRM in Demeter
Os02g0498666	0.000507558	-1.60617	unknown
Os02g0499000	8.59742e-05	-1.5174	AP2 domain
Os02g0503400	0.00192254	1.23728	Ribosomal L29 protein
Os02g0503900	0.00202855	2.44473	Cytochrome P450
Os02g0504000	4.21851e-08	-2.5719	Cytochrome P450
Os02g0505500	7.8092e-07	4.33672	Cotton fibre expressed protein
Os02g0507600	0.00746672	2.19821	unknown
Os02g0508100	0.00586242	2.16269	Protein of unknown function (DUF3339)
Os02g0510600	4.10323e-06	1.82725	Heavy-metal-associated domain
Os02g0511600	0.00349676	3.36309	unknown
Os02g0512000	0.00239214	3.04159	Auxin responsive protein
Os02g0523800	0.00191831	-1.66669	Inositol polyphosphate kinase
Os02g0524800	0.00689519	2.12751	unknown
Os02g0525100	0.000624234	1.65245	unknown
Os02g0525900	5.97496e-12	2.7068	AMP-binding enzyme
Os02g0526700	0.00836484	1.83264	unknown
Os02g0527200	0.00635177	-1.10853	unknown
Os02g0528100	7.16851e-05	3.22041	Transcriptional activator
Os02g0529400	0.000893194	-1.29625	Alkaline and neutral invertase
Os02g0530300	0.00897575	1.83279	A20-like zinc finger
Os02g0530600	0.00363953	1.69676	Poly(ADP-ribose) polymerase catalytic domain
Os02g0532300	6.90585e-05	2.40239	alpha/beta hydrolase fold
Os02g0533000	0.000865149	-1.29544	unknown
Os02g0537400	0.00479482	2.06242	AAA domain (Cdc48 subfamily)
Os02g0538900	0.000182349	3.54341	unknown
Os02g0541300	4.30697e-05	2.08849	unknown
Os02g0541500	0.000116687	3.14626	Ring finger domain
Os02g0542500	0.000413799	4.18173	unknown
Os02g0542600	0.00267656	2.39513	unknown
Os02g0549200	0.000792096	2.89148	Protein kinase domain
Os02g0555700	0.0056627	2.27942	X-domain of DnaJ-containing
Os02g0556000	6.14997e-06	4.33437	Glycosyl transferase family 8
Os02g0556700	2.17862e-07	2.0273	T-complex protein 11
Os02g0556800	1.82697e-07	-2.0758	unknown
Os02g0557700	9.81656e-06	-1.6976	short chain dehydrogenase
Os02g0567100	3.41636e-05	-1.60299	Thioredoxin
Os02g0567800	0.00608925	2.81204	alpha/beta hydrolase fold
Os02g0569900	4.23759e-05	3.85308	Cytochrome P450
Os02g0570700	6.64332e-06	3.70499	Cytochrome P450
Os02g0571900	8.49102e-05	3.24953	Cytochrome P450
Os02g0572400	0.00212791	-1.26428	3,4-dihydroxy-2-butanone 4-phosphate synthase
Os02g0572600	1.07483e-06	5.36458	unknown
Os02g0574600	4.9488e-05	3.12967	Protein of unknown function (DUF4057)
Os02g0575500	0.00602152	-1.22255	ABC1 family
Os02g0579300	9.01808e-17	7.49558	Myb-like DNA-binding domain
Os02g0579800	0.00548139	-1.14437	PLAC8 family
Os02g0580300	0.00782627	-1.06651	14-3-3 protein
Os02g0581100	4.31112e-08	-2.60846	unknown
Os02g0583900	8.43976e-06	2.73598	unknown
Os02g0584800	0.00838972	-2.59505	Heavy-metal-associated domain
Os02g0585200	0.000619738	-1.51926	unknown
Os02g0588550	4.78188e-05	-2.85312	Glycerophosphoryl diester phosphodiesterase family
Os02g0588600	1.25245e-08	-3.00602	unknown
Os02g0592000	0.000724736	4.08875	2OG-Fe(II) oxygenase superfamily
Os02g0592200	0.000104675	2.28609	PhoD-like phosphatase
Os02g0593500	2.0878e-08	-2.18542	Phosphate transporter family
Os02g0596900	1.66364e-05	1.96576	Actin
Os02g0597700	4.19113e-07	4.30201	Ubiquitin family
Os02g0598200	0.00794651	2.03903	B3 DNA binding domain
Os02g0600200	0.00061953	-1.374	unknown
Os02g0600400	0.00453015	2.69015	Glucose-6-phosphate dehydrogenase, C-terminal domain
Os02g0601700	7.68372e-14	3.58818	Ankyrin repeats (3 copies)
Os02g0603800	0.000388896	-1.87375	GcpE protein
Os02g0610700	6.72626e-05	-1.53679	unknown
Os02g0610800	5.87433e-06	-1.72274	Protein of unknown function (DUF1092)
Os02g0611400	0.00184382	1.62482	PPR repeat family
Os02g0613000	0.000194991	-1.89697	EF hand
Os02g0617075	0.00433531	2.29219	Ribosome inactivating protein
Os02g0617100	0.000127157	3.05864	Domain of unknown function (DUF4378)
Os02g0617300	3.11714e-06	1.85758	CLASP N terminal
Os02g0617400	2.81527e-10	Inf	GDSL-like Lipase/Acylhydrolase
Os02g0617600	0.000507055	-1.44184	unknown
Os02g0621300	1.14399e-14	3.02519	WAX2 C-terminal domain
Os02g0623400	6.2204e-06	3.43173	Protein of unknown function (DUF640)
Os02g0626100	0.000448799	1.81873	Aromatic amino acid lyase
Os02g0627100	0.000935319	-1.2914	Aromatic amino acid lyase
Os02g0627700	1.51393e-05	-2.35822	Ion transport protein
Os02g0629200	0.0055796	-1.21399	Major intrinsic protein
Os02g0629800	1.02317e-10	8.95231	Gamma-thionin family
Os02g0629900	1.13548e-08	5.67881	F-box domain
Os02g0630300	0.000190177	3.35386	2OG-Fe(II) oxygenase superfamily
Os02g0632900	0.00123619	-2.56468	Wall-associated receptor kinase galacturonan-binding
Os02g0633066	0.000114369	-4.01806	Protein kinase domain
Os02g0633600	0.00110176	2.54686	unknown
Os02g0634600	0.00331031	2.14384	unknown
Os02g0635800	1.88726e-07	4.27424	TCP family transcription factor
Os02g0637000	0.000578407	2.48425	unknown
Os02g0637200	0.00517153	1.52364	unknown
Os02g0638300	2.12813e-09	-2.25298	Ferredoxin thioredoxin reductase variable alpha chain
Os02g0639100	3.11714e-06	-2.72915	Protein kinase domain
Os02g0639500	1.39399e-09	Inf	Pollen allergen
Os02g0639600	4.86699e-10	5.6184	Fatty acid desaturase
Os02g0641300	1.80803e-07	4.64653	Myb-like DNA-binding domain
Os02g0641900	6.12278e-07	4.34183	Myb-like DNA-binding domain
Os02g0643200	1.24579e-10	Inf	YABBY protein
Os02g0643500	5.77537e-06	-1.75136	Pentapeptide repeats (8 copies)
Os02g0644000	0.00424311	1.17777	Peptidase C13 family
Os02g0644400	0.00722342	1.45542	Domain of unknown function (DUF3490)
Os02g0644700	0.00729398	-1.12344	Acyl-ATP thioesterase
Os02g0645100	2.32135e-05	1.78497	Kinesin motor domain
Os02g0648300	2.02973e-11	3.89495	Myb/SANT-like DNA-binding domain
Os02g0649300	1.44791e-07	4.67798	Homeobox associated leucine zipper
Os02g0649700	6.48156e-05	-1.58837	ATPase family associated with various cellular activities (AAA)
Os02g0649900	0.00627808	2.19454	OPT oligopeptide transporter protein
Os02g0651300	0.00123135	-1.41562	unknown
Os02g0652100	1.05948e-05	3.74737	WRKY DNA -binding domain
Os02g0653000	1.42921e-05	3.17823	unknown
Os02g0654000	0.0023592	2.25216	Enoyl-CoA hydratase/isomerase
Os02g0654300	7.99593e-05	2.31542	Protein kinase domain
Os02g0655800	2.16717e-06	2.82553	Protein kinase domain
Os02g0656100	2.36877e-05	3.88037	Cotton fibre expressed protein
Os02g0657550	0.00270544	2.41805	unknown
Os02g0658200	0.00346884	3.13276	unknown
Os02g0662700	0.00611724	-1.08845	GRAS domain family
Os02g0663100	0.00046423	-1.35907	GRAS domain family
Os02g0663300	0.00207643	1.79223	Domain of unknown function (DUF4704
Os02g0665250	0.000564273	-2.15641	unknown
Os02g0666500	1.5977e-10	6.0608	Cytochrome P450
Os02g0667100	0.00859958	1.80513	unknown
Os02g0667600	3.89498e-07	4.451	unknown
Os02g0668000	0.00266693	1.92886	Mechanosensitive ion channel
Os02g0669000	2.81641e-10	3.43329	GDSL-like Lipase/Acylhydrolase
Os02g0669100	0.00115264	3.2057	Dehydrin
Os02g0669900	0.00489418	2.34803	Protein of unknown function (DUF632)
Os02g0670500	0.00493912	-1.35237	Rapid ALkalinization Factor (RALF)
Os02g0671800	0.000328638	4.32781	gag-polypeptide of LTR copia-type
Os02g0673100	3.16135e-11	6.80065	Aluminium activated malate transporter
Os02g0675700	2.06758e-07	2.37099	Putative S-adenosyl-L-methionine-dependent methyltransferase
Os02g0675800	0.00400768	-1.41421	Phloem protein 2
Os02g0677600	0.00412739	-1.27279	unknown
Os02g0678200	1.02439e-11	-2.81159	Major Facilitator Superfamily
Os02g0678800	2.31116e-14	Inf	WRC
Os02g0680600	1.01278e-06	-2.0622	YgbB family
Os02g0680700	0.000215655	-1.42572	Myb-like DNA-binding domain
Os02g0681632	1.33271e-10	-5.56447	LysM domain
Os02g0684400	0.000485309	-1.36071	unknown
Os02g0687500	1.10944e-05	-1.7007	Prokaryotic RING finger family 4
Os02g0689900	0.00107836	1.50236	POT family
Os02g0691500	7.67181e-09	4.09713	Helix-loop-helix DNA-binding domain
Os02g0693500	3.68948e-06	-1.7594	SNARE associated Golgi protein
Os02g0693700	5.22898e-32	5.99317	ABC transporter transmembrane region
Os02g0696500	9.36277e-13	3.02038	Glycosyl hydrolases family 16
Os02g0697900	3.63635e-06	-2.10592	unknown
Os02g0698000	9.13133e-05	-2.02007	Phosphoribulokinase / Uridine kinase family
Os02g0698800	2.20304e-11	Inf	WRKY DNA -binding domain
Os02g0699700	8.31634e-09	4.81329	DNA gyrase/topoisomerase IV, subunit A
Os02g0700100	1.67534e-09	3.047	WD domain, G-beta repea
Os02g0700600	0.00118611	1.25326	Protein kinase domain
Os02g0702300	0.000778511	-4.58347	unknown
Os02g0702600	1.31889e-14	4.55393	PRONE (Plant-specific Rop nucleotide exchanger)
Os02g0704000	2.63434e-15	-3.41206	Retinal pigment epithelial membrane protein
Os02g0704300	0.00766216	-1.07386	AAA domain
Os02g0704600	0.00201354	-1.21129	unknown
Os02g0705100	9.19126e-10	-2.4264	Alpha/beta hydrolase family
Os02g0705500	3.97089e-05	1.98034	Helix-loop-helix DNA-binding domain
Os02g0705600	0.00599097	-1.10198	U-box domain
Os02g0706400	0.00443197	-1.18592	unknown
Os02g0707100	0.000933688	-1.38793	Pyridine nucleotide-disulphide oxidoreductase
Os02g0707900	0.00631576	1.17137	unknown
Os02g0712500	3.90816e-06	1.77099	Glycosyltransferase family 92
Os02g0712700	0.00310594	1.50105	Legume lectin domain
Os02g0714600	0.00556468	1.26281	Phosphoribosyl transferase domain
Os02g0716800	2.15457e-06	2.94905	POT family
Os02g0718600	0.00515378	2.7442	unknown
Os02g0719000	1.89172e-09	5.91015	RHO protein GDP dissociation inhibitor
Os02g0719600	6.10106e-19	-3.48067	SAM dependent carboxyl methyltransferase
Os02g0720200	3.65011e-08	3.35626	Microtubule associated protein (MAP65/ASE1 family)
Os02g0720400	1.09817e-10	-4.71485	PDDEXK-like family of unknown function
Os02g0724500	0.0029855	2.34876	Triose-phosphate Transporter family
Os02g0726500	0.000289571	2.21156	GDP-fucose protein O-fucosyltransferase
Os02g0726600	0.00331031	-1.69444	Chloroplast import apparatus Tic20-like
Os02g0729700	3.75277e-05	-1.85263	Homeobox associated leucine zipper
Os02g0729801	0.000224653	-1.53807	unknown
Os02g0730000	0.0073757	4.54165	Aldehyde dehydrogenase family
Os02g0730400	1.98622e-19	4.77572	NHL repeat
Os02g0730600	1.40435e-05	-4.38918	Aluminium activated malate transporter
Os02g0731200	1.59431e-05	-2.54379	SRF-type transcription factor
Os02g0731700	0.00017831	-2.05265	CCT motif
Os02g0731800	0.00625146	-1.50584	B-box zinc finger
Os02g0732600	0.000228801	2.99406	Myb-like DNA-binding domain
Os02g0732800	1.54018e-11	5.59249	GDSL-like Lipase/Acylhydrolase
Os02g0733300	6.83631e-05	5.00036	Glycosyl hydrolase family 9
Os02g0733500	2.68105e-06	-2.82231	EF hand
Os02g0733900	0.00130526	1.84404	unknown
Os02g0736300	1.42373e-07	2.49213	MAC/Perforin domain
Os02g0736400	0.00192176	1.95279	Dihydroorotate dehydrogenase
Os02g0739000	0.00241817	-1.20439	DSHCT (NUC185) domain
Os02g0739600	0.00457302	-1.18542	Dehydrogenase E1 component
Os02g0739900	5.07787e-11	3.12614	unknown
Os02g0740400	0.00236088	2.26301	GDSL-like Lipase/Acylhydrolase
Os02g0740500	0.00165886	2.13088	unknown
Os02g0741800	2.40797e-18	4.94717	Permease family
Os02g0742200	0.001301	1.47377	Ras family;; Ras of Complex, Roc, domain of DAPkinase
Os02g0742700	1.89327e-07	3.66844	bHLH-MYC and R2R3-MYB transcription factors N-terminal
Os02g0742800	3.77174e-05	4.98075	unknown
Os02g0744200	6.29988e-10	4.10201	Pollen allergen
Os02g0744700	5.61371e-05	-1.65923	Starch synthase catalytic domain
Os02g0747400	1.53814e-08	3.42246	TCP family transcription factor
Os02g0747500	3.16127e-06	3.43216	TB2/DP1, HVA22 family
Os02g0747900	5.01277e-06	3.40867	Helix-loop-helix DNA-binding domain
Os02g0748800	0.000179676	2.35107	Glutaredoxin
Os02g0751100	2.19444e-07	3.76362	Xylanase inhibitor N-terminal
Os02g0752200	2.61104e-08	4.30296	Glycosyl hydrolase family 3 C-terminal domain
Os02g0752300	2.05392e-09	8.59088	unknown
Os02g0753300	8.15228e-08	2.04292	PLAT/LH2 domain;; Embryo-specific protein 3, (ATS3)
Os02g0753400	1.81429e-09	6.04018	unknown
Os02g0753800	0.000403371	2.18416	Annexin
Os02g0754600	7.92056e-05	-1.62087	unknown
Os02g0755400	0.00458265	1.42999	RNA recognition motif. (a.k.a. RRM, RBD, or RNP domain)
Os02g0755500	2.43849e-09	-3.33941	UDP-glucoronosyl and UDP-glucosyl transferase
Os02g0755900	0.0081775	3.67703	UDP-glucoronosyl and UDP-glucosyl transferase
Os02g0756100	6.7496e-08	3.45086	Epidermal patterning factor proteins
Os02g0757100	4.70101e-05	2.57478	Phosphate-induced protein 1 conserved region
Os02g0757700	0.000410171	1.69081	unknown
Os02g0759700	0.00544044	1.12732	unknown
Os02g0760200	1.73141e-07	2.8843	unknown
Os02g0760500	0.00407636	1.30001	Universal stress protein family
Os02g0761100	1.69059e-06	2.79761	Cyclophilin type peptidyl-prolyl cis-trans isomerase/CLD
Os02g0761200	1.3029e-07	3.12329	Armadillo/beta-catenin-like repeat
Os02g0761700	7.21148e-06	-1.72179	Metallopeptidase family M24
Os02g0762600	0.000278899	2.6361	unknown
Os02g0763000	0.00869754	1.73352	PLAC8 family
Os02g0764500	8.47789e-05	-1.82262	Chlorophyll A-B binding protein
Os02g0764700	0.000674693	1.6345	AP2 domain
Os02g0767000	7.00134e-05	1.93641	Remorin, C-terminal region
Os02g0767200	1.09314e-07	4.58672	Lipase (class 3)
Os02g0768300	8.82283e-07	4.02586	EamA-like transporter family
Os02g0768600	0.00077215	-1.34765	Inorganic pyrophosphatase
Os02g0769200	8.58585e-05	2.78124	LysM domain
Os02g0771450	0.00110364	3.27658	Poly(A) polymerase central domain
Os02g0771700	4.05008e-18	3.71587	Glycosyl hydrolases family 17
Os02g0773732	0.00400418	2.29755	GDSL/SGNH-like Acyl-Esterase family found in Pmr5 and Cas1p
Os02g0774200	9.96897e-05	2.28485	unknown
Os02g0775300	7.5072e-05	-1.94878	unknown
Os02g0775400	1.62401e-09	2.50378	Kinesin motor domain
Os02g0776900	1.04021e-14	6.30706	WRC
Os02g0777400	1.30308e-24	4.33702	Protein kinase domain
Os02g0781900	0.00264572	2.93697	unknown
Os02g0781966	0.00529279	2.17874	unknown
Os02g0782900	7.33199e-05	3.027	unknown
Os02g0783625	0.00160656	3.20121	Saccharopine dehydrogenase C-terminal domain
Os02g0787600	1.82802e-18	-3.55134	Receptor family ligand binding region
Os02g0788600	5.08471e-10	5.02418	Clp amino terminal domain, pathogenicity island component
Os02g0791300	3.48175e-13	5.32728	unknown
Os02g0792600	3.20714e-07	4.83197	unknown
Os02g0793100	0.00012524	1.93798	Cardiac transcription factor regulator, Developmental protein
Os02g0793150	0.00523128	2.17497	unknown
Os02g0793300	0.00716292	1.18493	NUDIX domain
Os02g0794400	0.000648234	-1.32863	Translation initiation factor IF-3, C-terminal domain
Os02g0794500	0.000261843	2.18631	Serine carboxypeptidase
Os02g0797400	3.46775e-06	8.29715	MCM2/3/5 family
Os02g0798200	0.000541331	-1.45366	Ring finger domain
Os02g0799300	6.2033e-05	1.69261	unknown
Os02g0799700	0.000399734	-1.37688	unknown
Os02g0802500	1.55183e-08	6.59809	Inorganic H+ pyrophosphatase
Os02g0804600	0.000935319	-1.7074	ThiF family
Os02g0805250	0.00888187	2.04485	Helix-loop-helix DNA-binding domain
Os02g0805800	0.00527812	-1.12103	ABC1 family
Os02g0809300	3.27918e-07	Inf	unknown
Os02g0809700	3.70312e-05	3.53767	SPX domain
Os02g0809800	2.8848e-06	2.48303	EXS family
Os02g0809900	5.3558e-13	Inf	unknown
Os02g0810200	0.000650073	5.81275	Kinesin motor domain
Os02g0811000	1.08946e-08	5.4639	Protein of unknown function (DUF640)
Os02g0813166	6.46141e-07	Inf	Phloem protein 2
Os02g0813350	0.00501603	1.17173	Phloem protein 2
Os02g0814200	0.00332454	4.49591	WAX2 C-terminal domain
Os02g0814800	0.00492793	-1.39478	Glutathione S-transferase, C-terminal domain
Os02g0815300	9.12544e-08	-2.0795	unknown
Os02g0815400	0.00269477	-1.52411	unknown
Os02g0816000	1.3325e-05	8.1766	Plant phosphoribosyltransferase C-terminal
Os02g0816100	1.60133e-05	-2.10465	Haloacid dehalogenase-like hydrolase
Os02g0816200	6.32168e-10	Inf	GDSL-like Lipase/Acylhydrolase
Os02g0816600	0.000515178	-1.40587	unknown
Os02g0817500	2.2595e-07	2.3516	Aldo/keto reductase family
Os02g0819400	5.25367e-14	3.74079	unknown
Os02g0822100	0.0034126	-1.15074	Citrate transporter
Os02g0823200	3.37671e-07	4.19868	Sin3 binding region of histone deacetylase complex subunit SAP30
Os02g0823700	0.00655058	3.34489	Glycosyl hydrolases family 16
Os02g0824500	1.92257e-06	3.4988	Remorin, C-terminal region
Os02g0828500	1.83297e-06	2.46797	unknown
Os02g0829000	2.53812e-12	4.8408	unknown
Os02g0830700	6.07285e-06	3.48324	Leucine rich repeat
Os02g0831500	0.00344471	1.73319	Sucrose synthase
Os02g0831600	0.00307923	1.2274	Piwi domain
Os02g0834300	4.65316e-12	6.54457	unknown
Os03g0101000	0.00988397	1.36566	AMP-binding enzyme
Os03g0101400	0.00604387	-1.42862	Sugar (and other) transporter
Os03g0102500	0.00631576	6.14465	Pollen allergen
Os03g0102700	1.77438e-14	4.97371	Pollen allergen
Os03g0105000	1.96351e-07	4.19856	unknown
Os03g0105600	1.03355e-05	3.83051	Tubulin/FtsZ family, GTPase domain
Os03g0105800	2.35852e-06	3.67778	Domain of unknown function (DUF3527)
Os03g0106200	2.26898e-08	3.33925	Domain of unknown function (DUF4378)
Os03g0106400	8.71791e-06	3.98881	Amino-transferase class IV
Os03g0107400	0.00346884	1.27996	N-terminal C2 in EEIG1 and EHBP1 proteins
Os03g0108300	0.000206962	2.83317	Glycosyl hydrolases family 16
Os03g0108500	7.47302e-07	3.14097	Fatty acid hydroxylase superfamily
Os03g0109700	3.70381e-05	-1.64999	unknown
Os03g0110500	3.32793e-17	8.14669	KIP1-like protein
Os03g0110900	0.000117864	-1.47899	Stress responsive A/B Barrel Domain
Os03g0111300	0.00246716	4.19109	Probable lipid transfer
Os03g0113500	0.00150625	2.43435	Myb/SANT-like DNA-binding domain
Os03g0114000	0.000460393	4.52679	Kinesin motor domain
Os03g0115000	0.00010268	4.45283	Plastocyanin-like domain
Os03g0115200	0.00335099	1.1759	KH domain
Os03g0116400	0.000593752	2.02312	Rhomboid family
Os03g0117100	0.00504515	-1.45532	Peroxisomal biogenesis factor 11 (PEX11)
Os03g0117300	0.000389377	2.56642	Glycosyl hydrolases family 16
Os03g0118100	0.00907703	2.86789	unknown
Os03g0119300	1.17936e-06	1.93052	Subtilase family
Os03g0119900	3.78904e-09	2.52816	Centromere kinetochore component CENP-T histone fold
Os03g0121200	8.76408e-05	2.36199	Peroxidase
Os03g0122000	0.00318199	-1.1746	Protein kinase domain
Os03g0122100	3.17749e-08	4.87881	Helix-loop-helix DNA-binding domain
Os03g0122600	0.00213762	-1.2487	SRF-type transcription factor
Os03g0124300	3.24425e-06	-6.74991	Carbohydrate-binding protein of the ER
Os03g0124500	3.85392e-05	-2.07117	unknown
Os03g0124900	0.000133969	2.29073	Glycosyl hydrolases family 28
Os03g0125900	0.00266559	-1.22547	unknown
Os03g0127700	1.64258e-14	5.97691	Protein kinase domain
Os03g0128800	9.09415e-11	-2.45137	unknown
Os03g0129300	0.00404011	-1.99754	Glyceraldehyde 3-phosphate dehydrogenase
Os03g0129800	1.22179e-06	-2.51881	Nucleotide-diphospho-sugar transferase
Os03g0130100	0.000414342	-2.42216	AMP-binding enzyme
Os03g0130300	3.99332e-08	2.97235	Gamma-thionin family
Os03g0130700	1.35998e-07	2.46738	Domain of unknown function (DUF4378)
Os03g0131100	0.000201334	-1.43448	RWP-RK domain
Os03g0131200	0.00443386	-1.9163	Catalase
Os03g0131950	0.00854151	-5.86053	Ankyrin repeats (many copies)
Os03g0133000	0.00686052	-1.86518	No apical meristem (NAM) protein
Os03g0134900	2.23554e-38	7.39264	Glutathione S-transferase, C-terminal domain
Os03g0135100	5.192e-23	5.1741	Glutathione S-transferase, C-terminal domain
Os03g0135550	0.00566978	2.58669	unknown
Os03g0136200	0.00017438	1.59191	Methyltransferase domain
Os03g0136900	0.00561689	1.16742	Aconitase family (aconitate hydratase)
Os03g0137800	3.22951e-06	3.26524	Cyclin-dependent kinase inhibitor
Os03g0138200	8.55737e-09	Inf	Cytochrome P450
Os03g0140400	2.35104e-05	1.78318	Cytochrome P450
Os03g0140700	0.000433797	-1.48703	Tetratricopeptide repeat
Os03g0142800	0.000563112	1.36443	ABC transporter transmembrane region
Os03g0143100	2.53675e-11	Inf	Subtilase family
Os03g0143800	1.47224e-05	1.68771	Cytoplasmic Fragile-X interacting family
Os03g0145900	0.00630131	1.88783	CHY zinc finger;; Zinc-ribbon
Os03g0146500	7.94947e-05	-1.5051	Protein of unknown function (DUF1997)
Os03g0148700	0.00209795	-1.41023	Protein kinase domain
Os03g0149200	2.6984e-06	5.16145	HR-like lesion-inducing
Os03g0149300	0.000348753	-1.54375	EamA-like transporter family
Os03g0157300	3.38696e-06	2.12577	PLAC8 family
Os03g0157400	2.24985e-06	-1.80845	ABC-2 type transporter
Os03g0157900	0.0050163	1.72406	Aminotransferase class-V
Os03g0159600	8.28223e-09	4.30875	Seed maturation protein
Os03g0161100	0.000290194	1.56707	KIP1-like protein
Os03g0161500	0.00075347	1.77314	unknown
Os03g0161600	4.42766e-13	Inf	Epidermal patterning factor proteins
Os03g0161900	3.23852e-07	-1.96396	HSF-type DNA-binding
Os03g0163000	1.47197e-06	4.03212	unknown
Os03g0163100	0.000625751	-1.46218	Castor and Pollux, part of voltage-gated ion channel
Os03g0164300	0.000241843	2.32333	B3 DNA binding domain
Os03g0165300	0.000715071	-1.32541	Associated with HOX
Os03g0165400	6.95398e-06	4.30387	Glycosyl hydrolases family 35
Os03g0165900	0.000402177	-2.79378	Tetratricopeptide repeat
Os03g0166000	0.000351013	2.15444	Alba
Os03g0167000	3.08731e-39	6.74568	Probable lipid transfer
Os03g0168100	9.249e-06	5.20299	Late embryogenesis abundant protein
Os03g0168300	9.93259e-05	2.2281	Protein of unknown function (DUF1997)
Os03g0169100	0.00082511	-1.71481	Ribulose-phosphate 3 epimerase family
Os03g0169500	0.0023767	2.38571	Glycosyltransferase like family 2
Os03g0169600	0.000405221	-1.50922	Dof domain, zinc finger
Os03g0169800	0.000323775	-1.50897	HNH endonuclease
Os03g0170500	0.00428725	-2.11395	Bacterial PH domain
Os03g0170600	1.94226e-14	6.65271	unknown
Os03g0170701	6.45674e-16	5.05269	Homeobox domain
Os03g0173900	6.58644e-10	4.40493	Ring finger domain
Os03g0175800	0.000253194	2.25901	unknown
Os03g0176700	0.00319351	-1.18673	unknown
Os03g0178066	0.00365007	-1.47923	haloacid dehalogenase-like hydrolase
Os03g0178100	0.000241199	-1.46357	E1-E2 ATPase
Os03g0179900	0.00405305	-1.14382	Lipoxygenase
Os03g0180300	0.000319956	-1.38535	Ataxin-2 C-terminal region
Os03g0182800	3.57437e-07	2.96107	AP2 domain
Os03g0183000	0.000974582	2.74874	AP2 domain
Os03g0183050	1.16896e-05	3.68954	unknown
Os03g0183600	5.56412e-06	3.73814	Aminotransferase class I and II
Os03g0183800	0.00878991	1.79977	Protein tyrosine kinase
Os03g0184000	0.000899838	-1.30825	Flavin containing amine oxidoreductase
Os03g0184100	0.00124781	5.02575	unknown
Os03g0186900	1.99207e-41	6.83106	Xylanase inhibitor C-terminal
Os03g0187600	0.0046509	-1.18107	GRAM domain
Os03g0188100	9.73967e-06	-2.67866	MatE
Os03g0188400	1.96741e-07	Inf	Helix-loop-helix DNA-binding domain
Os03g0194100	0.00117792	1.74819	C2 domain
Os03g0195500	1.05971e-07	-2.01321	Sulfate permease family
Os03g0196400	0.00178121	1.72734	Domain of unknown function (DUF588)
Os03g0196600	1.16896e-05	-2.20016	Serine acetyltransferase, N-termina
Os03g0196800	0.00348084	-1.41722	Ribosomal protein S10p/S20e
Os03g0197000	3.94256e-08	-2.07401	unknown
Os03g0197300	0.00868656	-2.38357	Cupin
Os03g0198300	0.000927519	-1.36486	unknown
Os03g0199500	1.36397e-10	6.46061	unknown
Os03g0200200	0.00154559	2.23968	Domain of unknown function (DUF4228)
Os03g0205700	2.49652e-13	4.8457	NPH3 family
Os03g0206100	2.33015e-05	2.89323	unknown
Os03g0206150	0.000192645	2.96138	QWRF family
Os03g0206700	9.0168e-07	-1.85654	NPH3 family
Os03g0206750	6.8348e-05	-2.28708	NPH3 family
Os03g0209500	0.000309296	2.16199	DHHC palmitoyltransferase
Os03g0210900	0.00911905	-2.08961	unknown
Os03g0211700	0.00613517	1.15364	Glycosyl hydrolase family 79, N-terminal domain
Os03g0211900	0.00112401	1.60043	Leucine rich repeat N-terminal domain
Os03g0212800	9.56231e-08	2.90807	Glycosyl hydrolase family 1
Os03g0215200	0.00082511	2.65226	YABBY protein
Os03g0216300	0.00539675	2.31885	PPR repeat family
Os03g0218200	0.0054153	2.29536	FBD
Os03g0219450	7.44131e-08	-3.85028	Glycosyl hydrolase family 20, catalytic domain
Os03g0221500	0.00479482	4.21318	Glycosyl hydrolases family 17
Os03g0222600	9.42772e-10	4.6658	Caleosin related protein
Os03g0224700	0.00457302	-1.18035	HSF-type DNA-binding
Os03g0225100	4.5576e-05	-1.68696	Protein kinase domain
Os03g0226400	1.61047e-14	-2.92178	Cation efflux family
Os03g0226501	6.93067e-05	-3.17977	Cation efflux family
Os03g0227400	0.00465551	-1.50214	Glycosyl hydrolases family 17
Os03g0227700	6.07013e-06	-2.04654	Cytochrome P450
Os03g0228200	0.00281109	-1.19985	unknown
Os03g0228800	2.78634e-13	4.52066	Leucine Rich repeats (2 copies)
Os03g0230300	0.000590477	3.50084	RCD1-SRO-TAF4 (RST) plant domain
Os03g0230500	0.00518292	-1.12291	Inositol 1, 3, 4-trisphosphate 5/6-kinase
Os03g0232000	0.00413545	-1.64884	F-box-like
Os03g0232200	1.79281e-12	Inf	AP2 domain
Os03g0233800	2.25599e-07	3.38486	Protein of unknown function, DUF547
Os03g0233900	0.00407571	3.84029	Globin
Os03g0235000	3.72564e-06	3.08067	Peroxidase
Os03g0237250	2.6708e-05	3.35643	unknown
Os03g0239000	3.30735e-15	5.29043	Glycosyl hydrolases family 16
Os03g0243700	5.44266e-09	Inf	Glycosyl hydrolase family 10
Os03g0244000	0.00523128	-1.87475	unknown
Os03g0244200	0.00512185	3.70742	Thaumatin family
Os03g0244600	4.30959e-12	Inf	Transmembrane amino acid transporter protein
Os03g0244700	0.00493912	2.05218	Armadillo/beta-catenin-like repeat
Os03g0244950	0.000224862	-1.93518	DnaJ domain
Os03g0246100	4.75091e-11	Inf	Glycosyl hydrolases family 17
Os03g0247900	0.00282801	1.22913	ACT domain
Os03g0249200	0.00337936	-1.15647	RF-1 domain
Os03g0249500	0.000933688	1.47914	NAD dependent epimerase/dehydratase family
Os03g0251350	5.14739e-08	-2.09814	Histone-like transcription factor (CBF/NF-Y) and archaeal histone
Os03g0251700	0.0014869	2.03325	Protein kinase domain
Os03g0253200	1.48338e-08	5.195	Protein kinase domain
Os03g0254000	0.000101945	1.87567	NB-ARC domain
Os03g0254200	0.00277359	-2.07581	Tryptophan/tyrosine permease family
Os03g0254900	0.00700404	-1.0984	Zinc finger, C3HC4 type (RING finger)
Os03g0255400	0.00297692	-1.17784	FAR1 DNA-binding domain
Os03g0255500	0.00167591	-1.34467	Phosphoenolpyruvate carboxykinase
Os03g0256800	0.000644119	2.80808	RhoGAP domain
Os03g0257000	0.000211127	2.98517	unknown
Os03g0257600	0.00011956	-1.49195	Regulator of Vps4 activity in the MVB pathway
Os03g0262000	6.53369e-06	3.74592	Phosphatidylinositol-4-phosphate 5-Kinase
Os03g0262700	0.00111169	1.8959	Late embryogenesis abundant protein
Os03g0264600	2.77738e-18	8.8814	unknown
Os03g0265900	2.61089e-06	1.96683	unknown
Os03g0266100	0.00259925	1.67195	LIM domain
Os03g0266800	2.72908e-08	2.15293	Protein kinase domain
Os03g0267300	4.24655e-06	-2.05732	Fructose-1-6-bisphosphatase, N-terminal domain
Os03g0267600	0.00130736	1.34192	Domain of unknown function (DUF3527)
Os03g0268400	7.59533e-11	2.825	Nucleotidyl transferase
Os03g0270600	0.000631407	-1.85813	Protein of unknown function (DUF668)
Os03g0270700	1.34646e-07	2.14971	unknown
Os03g0271200	0.00870984	1.12972	Surface antigen
Os03g0272900	1.03702e-05	-1.91444	DVL family
Os03g0273800	0.000751295	1.55293	Haloacid dehalogenase-like hydrolase
Os03g0274400	5.2716e-10	5.48121	unknown
Os03g0277300	0.00133832	4.80564	Hsp70 protein
Os03g0277600	3.15051e-05	5.29003	Salt stress response/antifungal
Os03g0277700	2.53326e-24	6.4998	Salt stress response/antifungal
Os03g0278900	2.55123e-05	-2.05	ATP synthase B/B' CF(0)
Os03g0279200	3.69817e-05	3.60111	C-terminus of histone H2A
Os03g0280800	6.87218e-08	-3.2745	GDP-mannose 4,6 dehydratase
Os03g0281000	0.000579689	-1.42178	Ankyrin repeats (3 copies)
Os03g0281201	5.21141e-08	4.83621	unknown
Os03g0281900	5.1381e-12	5.51382	ABC-2 type transporter
Os03g0282800	0.00534813	-1.34594	unknown
Os03g0283100	8.06384e-06	-1.70909	Glutathione S-transferase, N-terminal domain
Os03g0283200	0.00405305	-2.70834	Glutathione S-transferase, N-terminal domain
Os03g0284100	0.00859771	-1.27971	Response regulator receiver domain
Os03g0284500	1.56943e-06	-2.15767	Haloacid dehalogenase-like hydrolase
Os03g0284600	1.68671e-09	-2.27689	AhpC/TSA antioxidant enzyme
Os03g0284900	0.000778511	-1.47171	Pentatricopeptide repeat domain
Os03g0285100	0.00137877	-1.36508	unknown
Os03g0285300	0.00170992	-1.64322	unknown
Os03g0286500	7.26961e-16	7.5408	RNA recognition motif
Os03g0286900	0.00018831	3.791	Proteolipid membrane potential modulator
Os03g0287600	4.29571e-05	2.32789	unknown
Os03g0287700	0.00547066	3.32419	Domain of unknown function (DUF4378)
Os03g0287750	0.00728466	2.16173	Glycosyltransferase family 43
Os03g0288900	0.00172363	3.94923	unknown
Os03g0290300	0.000943589	-2.26981	Fatty acid desaturase
Os03g0290900	0.00359524	3.37143	GDSL/SGNH-like Acyl-Esterase family found in Pmr5 and Cas1p
Os03g0292800	0.00105573	1.40473	RanBP1 domain
Os03g0293100	4.58996e-06	-1.73878	unknown
Os03g0293400	0.00771702	1.92573	Scavenger mRNA decapping enzyme C-term binding
Os03g0293450	8.01055e-07	2.45987	Thiamine pyrophosphate enzyme, central domain
Os03g0293500	4.98304e-05	1.55906	Thiamine pyrophosphate enzyme
Os03g0294032	0.000509175	2.69732	unknown
Os03g0295600	3.70801e-09	3.41774	Protein tyrosine kinase
Os03g0296200	0.00063986	4.51838	unknown
Os03g0297900	4.44472e-11	Inf	Multicopper oxidase
Os03g0298700	0.00377837	-1.58984	unknown
Os03g0300400	2.20608e-06	3.56425	Pathogenesis-related protein Bet v I family
Os03g0300801	1.0282e-08	2.4713	Glycosyl transferase family 8
Os03g0301600	7.20729e-07	4.73294	unknown
Os03g0301700	4.75347e-14	4.79672	Protein phosphatase 2C
Os03g0301950	0.000251474	3.6599	Peroxisomal biogenesis factor 11 (PEX11)
Os03g0302000	1.10566e-20	-6.7755	Peroxisomal biogenesis factor 11 (PEX11)
Os03g0302900	5.12627e-09	4.55363	Domain of unknown function (DUF4378)
Os03g0303100	3.94088e-13	5.26877	Protein of unknown function (DUF1645)
Os03g0304500	0.000157549	1.94076	Tetratricopeptide repeat
Os03g0305000	1.7859e-09	-2.4225	AMP-binding enzyme
Os03g0305550	0.000118978	5.68484	unknown
Os03g0305700	0.000278893	3.54089	PCRF domain
Os03g0308200	1.25279e-09	2.38682	unknown
Os03g0308700	0.0070252	6.1073	unknown
Os03g0310000	3.28252e-08	3.88116	GDSL-like Lipase/Acylhydrolase
Os03g0311300	3.68502e-06	-2.06157	NHL repeat
Os03g0313800	0.00334016	-3.39057	unknown
Os03g0314700	8.68618e-06	-1.79969	NifU-like domain
Os03g0314750	1.82206e-09	6.3552	unknown
Os03g0316200	4.52012e-07	1.99671	Glycosyl transferase family 8
Os03g0320800	5.7057e-13	7.00733	Leucine Rich repeats (2 copies)
Os03g0322600	8.76027e-05	-1.60729	unknown
Os03g0323200	0.00712745	-1.66694	CobN/Magnesium Chelatase
Os03g0324700	0.00030997	2.68724	Exostosin family
Os03g0326500	0.00513298	-1.14318	unknown
Os03g0327100	0.000853436	1.88343	No apical meristem (NAM) protein
Os03g0327600	1.34982e-32	5.03886	Ricin-type beta-trefoil lectin domain-like
Os03g0328000	2.44953e-10	2.42898	Dock homology region 2
Os03g0328100	5.91762e-07	3.86641	GDP-fucose protein O-fucosyltransferase
Os03g0328300	4.29571e-05	3.32046	emp24/gp25L/p24 family/GOLD
Os03g0329200	5.47994e-28	7.1732	Zinc finger C-x8-C-x5-C-x3-H type (and similar)
Os03g0329500	0.00130981	1.30603	Glycosyl hydrolase family 9
Os03g0330200	0.00350098	3.31365	Metalloenzyme superfamily
Os03g0332900	1.5791e-06	3.98186	Protein kinase domain
Os03g0334300	0.000637832	5.58085	unknown
Os03g0335500	1.39027e-27	7.35879	Leucine rich repeat
Os03g0336200	2.48233e-06	2.26929	bZIP transcription factor
Os03g0336400	1.34513e-15	Inf	Pollen allergen
Os03g0338400	2.77824e-16	7.5144	unknown
Os03g0339400	6.08697e-08	4.8526	Peroxidase
Os03g0339700	9.06501e-07	4.42695	Weak chloroplast movement under blue light
Os03g0340500	0.000279557	2.7102	Sucrose synthase
Os03g0340900	0.00105828	-1.32377	HD domain
Os03g0341300	0.000148015	1.47881	Sugar efflux transporter for intercellular exchange
Os03g0342100	1.43853e-07	-4.61246	unknown
Os03g0342900	0.0034239	-1.74782	Dormancy/auxin associated protein
Os03g0343900	4.01213e-07	-3.21835	Photosystem II reaction centre X protein (PsbX)
Os03g0345200	0.00742536	1.06426	Ribosomal protein S21e
Os03g0346500	1.16988e-06	3.99661	unknown
Os03g0347700	6.99029e-12	Inf	NPH3 family
Os03g0348200	4.24655e-06	-1.76119	Terpene synthase family, metal binding domain
Os03g0348900	6.69964e-06	2.78493	CHY zinc finger
Os03g0349200	0.000245209	2.01758	Protein kinase domain
Os03g0351100	0.00331955	-1.20687	CCT motif
Os03g0351800	0.00162568	-1.24057	Ring finger domain
Os03g0352300	0.00330059	1.28522	snoRNA binding domain, fibrillarin
Os03g0353000	5.38102e-05	3.67757	unknown
Os03g0353900	0.000508098	2.90408	N-terminal domain of argonaute
Os03g0355700	0.000756702	2.09219	Protein of unknown function (DUF4005)
Os03g0356414	0.00587567	2.4207	Seven in absentia protein family
Os03g0356700	0.00527077	1.12502	Gelsolin repeat
Os03g0363600	5.79912e-06	3.72201	Sugar (and other) transporter
Os03g0364400	5.97496e-12	-3.39377	Protein tyrosine kinase
Os03g0364700	0.000518689	-1.34534	TFIIS helical bundle-like domain
Os03g0365250	2.63325e-08	-4.13779	unknown
Os03g0366350	3.54643e-08	-3.54624	F-box domain
Os03g0370400	0.000475888	1.7483	Protein of unknown function (DUF679)
Os03g0370500	0.00191493	2.09366	DKCLD (NUC011) domain
Os03g0371300	3.26126e-10	-2.50407	Cytochrome P450
Os03g0371800	3.99981e-11	5.43368	Myb-like DNA-binding domain
Os03g0372950	0.00356463	2.13549	unknown
Os03g0374500	2.26111e-06	3.97638	unknown
Os03g0376000	0.00010158	3.18013	emp24/gp25L/p24 family/GOLD
Os03g0386000	1.94219e-05	1.71222	WD domain, G-beta repeat
Os03g0388100	0.00336323	-1.68631	Heavy-metal-associated domain
Os03g0388800	1.00848e-09	6.58509	alpha/beta hydrolase fold
Os03g0388900	6.46106e-05	-1.57963	Caspase domain
Os03g0394900	0.00781304	1.82696	unknown
Os03g0400800	0.00208812	-2.19917	Leucine rich repeat
Os03g0401100	0.00103921	-2.25738	PB1 domain
Os03g0401300	9.74703e-07	4.87097	Sucrose synthase
Os03g0401951	0.00665548	3.67737	unknown
Os03g0402400	0.00841498	1.19468	40S ribosomal protein SA C-terminus
Os03g0403400	5.89845e-06	5.22344	WD40-like Beta Propeller Repeat
Os03g0403501	1.45697e-05	3.34905	von Willebrand factor type A domain
Os03g0403600	2.48666e-06	4.08962	VWA / Hh protein intein-like
Os03g0411900	0.000744444	-2.48668	unknown
Os03g0412400	0.00297577	-2.41515	unknown
Os03g0413000	0.0015513	-1.54425	Histone-like transcription factor (CBF/NF-Y) and archaeal histone
Os03g0414100	4.64999e-05	3.3562	unknown
Os03g0414400	0.00672236	-1.25648	unknown
Os03g0415200	0.00970903	1.81077	unknown
Os03g0416300	3.18328e-14	Inf	COBRA-like protein
Os03g0417700	4.09595e-07	-4.49471	Cytochrome P450
Os03g0418000	3.80645e-10	4.98717	Chitinase class I
Os03g0418700	1.32936e-05	2.07642	Domain of unknown function (DUF4378)
Os03g0421800	0.0007741	2.15419	X8 domain
Os03g0426800	0.000754476	-1.44807	Ubiquitin-2 like Rad60 SUMO-like
Os03g0426900	0.00604387	-1.12728	AAA domain (Cdc48 subfamily)
Os03g0428800	0.000325553	-1.47238	unknown
Os03g0431200	0.00075018	-1.35733	Acetyltransferase (GNAT) family
Os03g0432100	1.25116e-08	2.5457	PEP-utilising enzyme, TIM barrel domain
Os03g0433200	3.74336e-05	3.45866	GRAS domain family
Os03g0439700	2.00861e-06	-1.91139	Protein of unknown function (DUF1230)
Os03g0557900	0.000821825	2.84109	unknown
Os03g0559900	0.000815556	2.00844	Plant transposase (Ptta/En/Spm family)
Os03g0561283	0.000160959	5.5714	unknown
Os03g0563600	2.31116e-14	6.53992	Peroxidase
Os03g0565200	1.92001e-07	-2.11916	Haloacid dehalogenase-like hydrolase
Os03g0566600	4.72288e-07	4.47418	Methyltransferase FkbM domain
Os03g0567100	0.00412739	2.66999	unknown
Os03g0570100	1.12377e-11	Inf	Cytochrome P450
Os03g0570775	0.00721635	-2.13135	MatE
Os03g0570800	2.19444e-07	-3.13987	MatE
Os03g0572900	1.20368e-06	-1.86989	MatE
Os03g0575200	2.92232e-06	-1.83301	K+ potassium transporter
Os03g0576700	0.00240363	1.19843	Ribosomal protein L13e
Os03g0577100	2.13223e-07	Inf	Nuf2 family
Os03g0582800	3.50229e-05	3.15617	unknown
Os03g0583800	3.47062e-05	-2.32509	Mpv17 / PMP22 family
Os03g0591300	0.00385424	2.69148	unknown
Os03g0594900	2.63988e-08	-2.26137	Cytochrome P450
Os03g0595300	0.0041641	-1.37266	unknown
Os03g0596600	1.47558e-12	4.85361	unknown
Os03g0596800	0.000593752	1.80849	unknown
Os03g0598800	0.00126913	1.27148	Ribosomal L15
Os03g0602300	0.00277323	1.78448	Cytochrome P450
Os03g0606600	0.000505952	-2.44398	Natural resistance-associated macrophage protein
Os03g0607100	8.62662e-05	3.09843	unknown
Os03g0607200	2.71299e-05	3.07932	Gibberellin regulated protein
Os03g0607400	0.00923502	-2.07008	Natural resistance-associated macrophage protein
Os03g0607500	8.34712e-05	-1.65357	Protein of unknown function (DUF760)
Os03g0609000	4.66058e-06	3.95151	Trypsin-like peptidase domain
Os03g0609500	0.00138371	-1.67845	Lateral organ boundaries (LOB) domain
Os03g0611100	0.00257472	2.33249	unknown
Os03g0614901	9.81732e-06	-3.46258	unknown
Os03g0618300	7.53514e-09	-2.2436	2OG-Fe(II) oxygenase superfamily
Os03g0618800	0.00175858	3.05306	unknown
Os03g0619800	1.89428e-05	3.48518	B3 DNA binding domain
Os03g0623100	3.2294e-05	Inf	unknown
Os03g0624600	7.13523e-07	4.1027	No apical meristem (NAM) protein
Os03g0628800	0.00712751	-1.94775	Zeta toxin
Os03g0635800	2.52375e-11	3.70565	Auxin canalisation
Os03g0636800	2.00905e-06	3.92066	Protein kinase domain
Os03g0637800	2.26881e-08	3.02746	Protein tyrosine kinase
Os03g0637900	0.00170627	1.50934	unknown
Os03g0638000	6.04723e-06	3.2955	unknown
Os03g0638400	0.00188188	Inf	unknown
Os03g0639300	2.74365e-05	-1.71775	Helix-loop-helix DNA-binding domain
Os03g0639800	0.000365809	2.78062	Snf7
Os03g0640800	0.00362214	1.15	START domain
Os03g0641250	4.83321e-05	-3.1491	Amino acid permease
Os03g0643900	0.000243788	2.95786	unknown
Os03g0645000	7.06794e-24	9.0923	Pollen allergen
Os03g0646100	6.95374e-07	2.62952	Tubulin/FtsZ family, GTPase domain
Os03g0647800	6.09671e-06	2.40727	unknown
Os03g0648400	0.000982202	1.63882	DnaJ C terminal domain
Os03g0651900	0.000137338	-2.58778	unknown
Os03g0651950	1.09278e-07	4.62872	Plant phosphoribosyltransferase C-terminal
Os03g0652000	1.81322e-08	8.04793	C2 domain
Os03g0656100	8.52124e-05	3.21682	unknown
Os03g0659800	0.00266591	3.77174	unknown
Os03g0664400	4.09264e-14	Inf	Probable lipid transfer
Os03g0667100	0.000317107	-2.1611	NPR1/NIM1 like defence protein C terminal
Os03g0669100	0.00816064	3.15404	dUTPase
Os03g0673000	0.00222027	1.95831	Homeobox KN domain
Os03g0673600	8.9689e-05	-1.50509	unknown
Os03g0674700	2.93135e-13	6.24079	WRC
Os03g0675600	4.44128e-06	4.92331	Phytosulfokine precursor protein (PSK)
Os03g0676300	0.00153158	1.53096	unknown
Os03g0678400	0.00176546	-1.46313	Zinc finger, C3HC4 type (RING finger)
Os03g0682100	0.00394953	-2.32412	Nodulin-like
Os03g0683700	0.00700527	1.23248	Plant family of unknown function (DUF810)
Os03g0683800	2.95269e-45	7.09799	GDSL-like Lipase/Acylhydrolase
Os03g0684400	0.00437903	-1.24981	CorA-like Mg2+ transporter protein
Os03g0684700	0.00122805	-1.4125	HPP family
Os03g0685300	1.1763e-06	-1.91353	Glutamine amidotransferase class-I
Os03g0688300	0.00756629	-1.22537	Protein kinase domain
Os03g0691500	4.45619e-10	Inf	unknown
Os03g0692000	0.00908256	2.30592	Core-2/I-Branching enzyme
Os03g0692400	1.18169e-10	3.73169	Domain of unknown function (DUF966)
Os03g0694000	3.97089e-05	1.65308	Cupin
Os03g0694500	4.21851e-08	4.33518	Permease family
Os03g0695500	0.000157692	-1.54142	Protein of unknown function (DUF1517)
Os03g0699600	0.0010838	-1.50284	LysM domain
Os03g0699700	2.4009e-09	5.47602	Lipoxygenase
Os03g0700400	1.82256e-09	3.4084	Lipoxygenase
Os03g0701200	0.00172402	-1.33808	haloacid dehalogenase-like hydrolase
Os03g0703000	1.37707e-05	1.6953	Glycosyl hydrolase family 1
Os03g0703300	0.000838534	-1.44689	unknown
Os03g0704100	4.58105e-11	-2.5742	PAP_fibrillin
Os03g0704400	0.00108324	2.60636	Protein kinase domain
Os03g0705300	0.00502751	1.2288	Phosphatidylinositol-4-phosphate 5-Kinase
Os03g0707200	0.000240341	-1.42544	EamA-like transporter family
Os03g0708000	4.32501e-16	4.75474	unknown
Os03g0709100	6.634e-07	Inf	Plastocyanin-like domain
Os03g0709300	2.7965e-05	2.57411	Plastocyanin-like domain
Os03g0710600	1.05312e-06	-1.85791	unknown
Os03g0711100	3.94128e-08	-2.17179	CCT motif
Os03g0711650	0.00493583	2.25243	unknown
Os03g0712500	0.00400118	2.26363	Leucine rich repeat
Os03g0712800	1.11183e-05	6.87701	Glutamine synthetase, catalytic domain
Os03g0713000	0.000812244	1.91758	Pyridoxal-phosphate dependent enzyme
Os03g0713100	6.94474e-05	1.62371	Dynamin central region
Os03g0716200	0.00102226	3.81367	PHD-finger
Os03g0717000	6.84101e-06	1.79856	Protein tyrosine kinase
Os03g0718100	0.00226167	1.35721	Actin
Os03g0719000	0.00946108	1.65052	Microtubule associated protein (MAP65/ASE1 family)
Os03g0719700	0.00684606	1.51033	Phytochrome region
Os03g0719800	0.00306187	1.60608	Phytochrome region
Os03g0722400	5.12217e-09	3.43028	SNF2 family N-terminal domain
Os03g0722500	0.00738265	1.73324	Glycosyl hydrolases family 17
Os03g0723400	1.02735e-08	4.04827	unknown
Os03g0724300	3.29088e-07	2.64199	Protein tyrosine kinase
Os03g0725050	0.00917084	-1.87719	unknown
Os03g0725400	0.00160599	2.46435	WD domain, G-beta repeat
Os03g0725800	0.00583309	1.51567	Helix-loop-helix DNA-binding domain
Os03g0726100	1.54513e-06	2.20369	Tubulin/FtsZ family, GTPase domain
Os03g0726200	1.62139e-09	-2.3163	Inositol 1, 3, 4-trisphosphate 5/6-kinase
Os03g0727000	7.90526e-21	Inf	KNOX2 domain
Os03g0727200	0.000193675	Inf	KNOX1 domain
Os03g0728900	0.00453108	2.15627	Helix-loop-helix DNA-binding domain
Os03g0729100	9.41325e-12	-2.67237	Protein of unknown function (DUF3054)
Os03g0729200	0.00105717	-1.2768	AhpC/TSA antioxidant enzyme
Os03g0729300	7.27778e-06	-1.71873	AhpC/TSA antioxidant enzyme
Os03g0729500	1.9255e-23	8.5302	WRC
Os03g0730000	2.3591e-05	-1.67106	Lecithin:cholesterol acyltransferase
Os03g0731100	0.00618621	-1.38138	Photosystem I reaction centre subunit N (PSAN or PSI-N)
Os03g0731800	3.42131e-05	-2.44616	Nucleotide-diphospho-sugar transferase
Os03g0731900	0.0012066	-1.90182	LytB protein
Os03g0733200	0.0032692	2.37485	unknown
Os03g0733600	1.01155e-23	Inf	SSXT protein (N-terminal region)
Os03g0734900	6.53017e-06	-1.95815	CCT motif
Os03g0735000	0.00590294	-1.15724	Nucleotidyl transferase
Os03g0736300	0.00242315	1.85522	Glycosyl hydrolase family 9
Os03g0736600	0.00626639	-1.69151	ATP synthase delta (OSCP) subunit
Os03g0738900	0.000210411	1.66634	NPH3 family
Os03g0740900	0.000995199	-2.08621	unknown
Os03g0741000	0.00458265	-1.62306	Fatty acid desaturase
Os03g0744700	2.35287e-07	-1.99049	unknown
Os03g0746900	0.00453504	-1.74833	Protein of unknown function (DUF1677)
Os03g0747800	8.71293e-06	1.83531	Pyridoxal-phosphate dependent enzyme
Os03g0751100	2.5552e-05	-1.62098	OPT oligopeptide transporter protein
Os03g0751600	5.85455e-05	1.66017	unknown
Os03g0754500	0.000862412	1.7914	COBRA-like protein
Os03g0756300	0.00138223	3.47915	X8 domain
Os03g0757200	7.7532e-06	-1.69312	UDP-glucoronosyl and UDP-glucosyl transferase
Os03g0758100	5.55103e-11	3.34885	Carbohydrate phosphorylase
Os03g0758800	0.00819879	1.15114	Eukaryotic elongation factor 5A hypusine
Os03g0759700	8.82283e-07	4.27577	unknown
Os03g0760200	5.24786e-07	-2.00266	Cytochrome P450
Os03g0761000	9.1147e-06	3.73589	SWIB/MDM2 domain
Os03g0761300	0.00435891	5.38988	PPR repeat family
Os03g0761500	0.000471686	1.90853	Subtilase family
Os03g0762400	7.99641e-05	2.19055	Peroxidase
Os03g0762700	0.00549077	-1.63596	Transcriptional regulator of RNA polII, SAGA, subunit
Os03g0762900	1.5195e-05	2.78406	QWRF family
Os03g0767800	0.00116459	1.29888	Cold acclimation protein WCOR413
Os03g0769400	1.4365e-05	2.00946	unknown
Os03g0769700	0.00109518	2.50924	unknown
Os03g0769800	1.16988e-06	2.11258	Homeobox domain
Os03g0770700	1.14708e-08	Inf	AP2 domain
Os03g0770800	3.23026e-10	3.71306	Glycosyltransferase like family 2
Os03g0770851	0.000550821	2.88742	unknown
Os03g0772300	0.000389006	-1.49484	unknown
Os03g0773600	0.00610642	1.17661	Kinesin motor domain
Os03g0773700	4.1771e-06	2.18419	Protein kinase domain
Os03g0773800	0.000473228	-1.99268	lactate/malate dehydrogenase
Os03g0774300	3.98651e-09	-2.25129	5' nucleotidase family
Os03g0775000	1.85843e-06	-2.55043	Leucine carboxyl methyltransferase
Os03g0778100	0.00109476	-1.97186	Photosystem I reaction centre subunit III
Os03g0780800	3.39455e-09	3.94122	Fatty acid hydroxylase superfamily
Os03g0782500	4.97991e-05	-1.88082	Helix-loop-helix DNA-binding domain
Os03g0785200	0.000149593	-1.86178	mTERF
Os03g0785800	1.6161e-09	3.86123	TCP family transcription factor
Os03g0786100	0.0074414	-1.93003	FMN-dependent dehydrogenase
Os03g0787200	4.49475e-08	3.32088	IQ calmodulin-binding motif
Os03g0791700	2.12188e-12	3.72433	Protein tyrosine kinase
Os03g0793600	1.40203e-05	3.49217	Endonuclease/Exonuclease/phosphatase family
Os03g0793800	2.0168e-10	3.65482	Probable lipid transfer
Os03g0793900	1.65302e-06	3.91503	Probable lipid transfer
Os03g0794700	0.00419355	1.15403	Ribosomal protein S13/S18
Os03g0797300	2.66346e-06	-4.58826	unknown
Os03g0797400	1.80302e-10	-2.45964	Tryptophan synthase alpha chain
Os03g0797500	1.79217e-05	-4.52898	Tryptophan synthase alpha chain
Os03g0797800	3.45574e-17	5.38049	AUX/IAA family
Os03g0799000	8.2232e-05	1.52357	linker histone H1 and H5 family
Os03g0800000	0.00192671	-1.50058	Nodulin-like
Os03g0802200	1.85542e-05	2.74402	Cysteine-rich TM module stress tolerance
Os03g0802500	0.00428617	-1.16253	ATPase family associated with various cellular activities (AAA)
Os03g0802900	0.00313727	2.32053	Helix-loop-helix DNA-binding domain
Os03g0803500	0.00042016	2.2409	2OG-Fe(II) oxygenase superfamily
Os03g0803600	0.00193205	2.1132	Galactosyltransferase
Os03g0803800	8.53347e-07	3.93611	unknown
Os03g0805100	0.000983017	1.31076	Squalene/phytoene synthase
Os03g0805700	7.5854e-06	Inf	Pheophorbide a oxygenase
Os03g0807100	2.35517e-06	2.06011	Neprosin
Os03g0807700	1.58332e-09	8.15557	Protein of unknown function (DUF642)
Os03g0808100	3.95483e-10	2.45065	Cellulose synthase
Os03g0809400	0.000225327	1.54408	unknown
Os03g0817200	0.00559774	1.11945	Transmembrane amino acid transporter protein
Os03g0817900	0.000160865	1.77891	GDSL/SGNH-like Acyl-Esterase family found in Pmr5 and Cas1p
Os03g0818100	0.00398134	2.14283	Histidine phosphatase superfamily (branch 2)
Os03g0820500	0.000878694	2.7299	Cofilin/tropomyosin-type actin-binding protein
Os03g0822000	1.49275e-16	5.38427	Pollen allergen
Os03g0822800	0.0067657	-1.61203	DnaJ domain
Os03g0823000	0.00948887	-1.43841	Legume lectin domain
Os03g0823100	0.00210101	-1.2117	Sugar (and other) transporter
Os03g0823400	0.00533001	-1.24433	Bowman-Birk serine protease inhibitor family
Os03g0825300	5.94699e-11	3.83488	Protein tyrosine kinase
Os03g0825600	0.0073146	1.69158	Plant protein of unknown function (DUF641)
Os03g0825800	0.00604387	-1.27929	Protein tyrosine kinase
Os03g0826000	0.00435632	2.02997	Domain of unknown function (DUF4378)
Os03g0826500	2.72929e-05	2.05825	chorismate binding enzyme
Os03g0829200	0.000504392	1.56703	alpha/beta hydrolase fold
Os03g0830400	2.67757e-06	3.67935	PLAC8 family
Os03g0831200	3.4033e-05	1.77139	unknown
Os03g0831500	0.00010389	1.9654	AIR synthase related protein, C-terminal domain
Os03g0832200	5.38102e-05	3.3133	Calreticulin family
Os03g0835400	1.74014e-11	2.6199	Electron transfer flavoprotein domain
Os03g0835900	0.000427612	1.47267	2Fe-2S iron-sulfur cluster binding domain
Os03g0837100	0.000194731	2.12753	Cellulose synthase
Os03g0837900	2.24089e-06	-1.82565	Polyketide cyclase / dehydrase and lipid transport
Os03g0838900	1.37381e-09	-2.33477	mTERF
Os03g0841900	0.000424171	-1.38049	Flavin containing amine oxidoreductase
Os03g0843200	2.7692e-05	-1.60732	YacP-like NYN domain
Os03g0843800	1.46836e-07	-2.74795	Thiopurine S-methyltransferase (TPMT)
Os03g0844600	0.000928961	4.72108	GDSL-like Lipase/Acylhydrolase
Os03g0844900	1.61759e-08	-2.13786	S1 RNA binding domain
Os03g0845000	0.00010412	-1.51956	Pirin C-terminal cupin domain
Os03g0849900	4.71181e-07	3.80827	Nucleotide-diphospho-sugar transferase
Os03g0850400	0.00149574	-1.25131	Amino acid kinase family
Os03g0850600	1.97599e-07	-1.97106	Uncharacterized integral membrane protein (DUF2301)
Os03g0850900	0.00358801	2.33754	Plastocyanin-like domain
Os03g0851200	0.00014047	-1.47854	Glutaredoxin
Os03g0851700	0.00348977	-1.22051	Ankyrin repeats (3 copies)
Os03g0851800	3.14466e-06	-1.88722	Pantoate-beta-alanine ligase
Os03g0853500	1.24735e-07	4.72573	Transcription factor regulating root and shoot growth via Pin3
Os03g0853600	3.01047e-10	4.4311	unknown
Os03g0855100	3.10883e-08	4.9137	WRKY DNA -binding domain
Os03g0856700	0.00101335	1.81142	2OG-Fe(II) oxygenase superfamily
Os03g0857400	0.000141729	-1.77698	unknown
Os03g0858600	0.00281109	2.66395	Protein of unknown function (DUF668)
Os03g0859100	1.34979e-07	3.91726	unknown
Os03g0859500	6.02693e-06	1.89367	ABC-2 type transporter
Os04g0101800	7.18288e-05	2.14822	von Willebrand factor type A domain
Os04g0105200	6.04723e-06	2.87127	unknown
Os04g0107600	2.17241e-14	Inf	Pyridoxal-dependent decarboxylase, pyridoxal binding domain
Os04g0107700	1.50629e-15	Inf	Papain family cysteine protease
Os04g0111200	5.94695e-10	-2.35169	ATP-sulfurylase
Os04g0111250	2.69151e-05	-2.99743	PUA-like domain
Os04g0115200	0.00488381	1.55017	Protein of unknown function (DUF3778)
Os04g0115700	1.68354e-16	3.34419	unknown
Os04g0119500	9.65883e-05	-1.64457	unknown
Os04g0119800	0.00987631	-1.73652	Leucine Rich repeats (2 copies)
Os04g0121800	9.64486e-07	2.59159	unknown
Os04g0127300	3.21646e-22	5.09978	Subtilase family
Os04g0132500	2.75475e-09	Inf	Leucine rich repeat
Os04g0137201	1.3005e-06	2.81386	Pectate lyase
Os04g0151800	0.00352219	1.18162	Piwi domain
Os04g0166600	1.81549e-09	4.1282	Sin3 binding region of histone deacetylase complex subunit SAP30
Os04g0173800	0.00082511	Inf	Chitin recognition protein
Os04g0178300	8.30171e-07	5.40375	Terpene synthase, N-terminal domain
Os04g0180400	0.00151142	7.2411	Cytochrome P450
Os04g0184100	0.000644214	2.23037	Amidase
Os04g0185000	0.00690105	3.40903	unknown
Os04g0188500	9.65895e-13	6.91275	unknown
Os04g0192350	3.73508e-14	5.09931	unknown
Os04g0201000	0.00117925	2.29616	Leucine Rich repeats (2 copies)
Os04g0201800	0.000500558	-1.39524	Transmembrane amino acid transporter protein
Os04g0206700	0.00619345	1.60281	UDP-glucoronosyl and UDP-glucosyl transferase
Os04g0208200	6.9136e-09	4.66858	Papain family cysteine protease
Os04g0209200	0.00310609	1.57314	ABC transporter
Os04g0219600	0.00228617	-1.52819	NB-ARC domain
Os04g0220400	0.00150049	-2.48954	Protein kinase domain
Os04g0223500	0.00703513	4.15219	Flavin-binding monooxygenase-like
Os04g0227000	5.15448e-07	-4.16223	Protein kinase domain
Os04g0229100	4.75165e-07	-2.60251	Alcohol dehydrogenase GroES-like domain
Os04g0231200	0.00677503	2.15599	unknown
Os04g0231800	0.000846757	-1.75011	unknown
Os04g0233400	0.00117578	1.53785	Major intrinsic protein
Os04g0234600	0.00116147	-1.91842	Fructose-1-6-bisphosphatase, N-terminal domain
Os04g0247500	0.00624438	-1.10242	unknown
Os04g0261400	2.62698e-07	Inf	unknown
Os04g0266900	1.17936e-06	2.3027	Transketolase, thiamine diphosphate binding domain
Os04g0275950	0.000510874	5.63067	unknown
Os04g0278900	0.00145059	-1.42218	Dihydrouridine synthase (Dus)
Os04g0281900	0.00517413	1.10808	Domain of unknown function (DUF588)
Os04g0282400	3.19087e-12	-2.91286	unknown
Os04g0283900	0.00544662	1.91145	unknown
Os04g0295400	2.68986e-06	-2.23424	Jacalin-like lectin domain
Os04g0295500	3.94112e-07	4.32195	unknown
Os04g0296700	0.00642274	-1.14826	unknown
Os04g0298700	2.44015e-11	Inf	Clp amino terminal domain, pathogenicity island component
Os04g0300600	0.000500817	-2.39446	Helix-loop-helix DNA-binding domain
Os04g0301500	0.00200312	-3.49406	Helix-loop-helix DNA-binding domain
Os04g0304200	0.000625751	-1.53646	Protein kinase domain
Os04g0304250	0.00729285	-2.69829	unknown
Os04g0306750	0.000121935	-2.14673	unknown
Os04g0310400	0.00531181	-1.3887	Wall-associated receptor kinase galacturonan-binding
Os04g0312100	4.36622e-16	-7.4328	Plant organelle RNA recognition domain
Os04g0320000	0.00399672	2.29943	unknown
Os04g0320100	0.00397834	-1.20788	Coenzyme F420 hydrogenase/dehydrogenase, beta subunit N-term
Os04g0320200	0.000115274	1.84892	PPR repeat
Os04g0321100	9.70287e-06	-3.5117	UDP-glucoronosyl and UDP-glucosyl transferase
Os04g0321800	0.000869389	-1.37955	Protein phosphatase 2C
Os04g0330200	3.812e-05	-1.58972	Jacalin-like lectin domain
Os04g0338100	7.29966e-10	-2.52743	Aldo/keto reductase family
Os04g0340800	0.00507635	-1.1791	TNP1/EN/SPM transposase
Os04g0350100	1.00542e-05	6.01787	Aspartic acid proteinase inhibitor
Os04g0350300	0.0094332	1.77617	Kinesin motor domain
Os04g0352400	2.29e-08	2.80775	FKBP-type peptidyl-prolyl cis-trans isomerase
Os04g0355401	0.000448615	-1.44263	unknown
Os04g0356600	0.00598734	2.18647	Protein kinase domain
Os04g0357200	1.30524e-07	4.7541	unknown
Os04g0357300	1.38072e-07	4.86645	PIF1-like helicase
Os04g0364800	0.000109884	-2.71962	unknown
Os04g0375900	6.91904e-05	4.88889	Kinesin motor domain
Os04g0376600	0.000132173	3.14435	unknown
Os04g0376700	0.00388851	3.05897	ER lumen protein retaining receptor
Os04g0379800	0.00402039	2.30494	unknown
Os04g0379900	7.9231e-05	1.53948	Fatty acid desaturase
Os04g0380300	4.87046e-06	-1.786	Kelch motif
Os04g0382800	1.05052e-13	9.23902	unknown
Os04g0384650	6.26479e-05	-3.09168	unknown
Os04g0386700	2.86491e-08	4.78187	unknown
Os04g0387900	0.00332356	-1.51831	Protein of unknown function (DUF3339)
Os04g0388000	0.00213087	-2.3251	Protein of unknown function (DUF1618)
Os04g0390100	9.0302e-25	4.21015	Heavy-metal-associated domain
Os04g0391500	6.32993e-05	-1.52911	ACT domain
Os04g0391900	3.68502e-06	-2.06389	Amidohydrolase
Os04g0393900	0.0066087	1.68126	Protein kinase domain
Os04g0395100	0.00912352	2.37893	Salt stress response/antifungal
Os04g0396800	5.24786e-07	3.77355	Serine carboxypeptidase
Os04g0400800	6.17502e-11	Inf	unknown
Os04g0402100	0.00131887	1.28916	Calreticulin family
Os04g0403200	0.000372032	-1.45714	Zinc finger, C3HC4 type (RING finger)
Os04g0403500	1.95388e-06	-1.80575	NAD(P)H-binding
Os04g0403900	0.000534665	-2.32771	unknown
Os04g0405000	1.20166e-06	-3.38995	unknown
Os04g0405300	7.41482e-09	3.145	Enoyl-(Acyl carrier protein) reductase
Os04g0407900	8.08416e-05	3.12223	Cytochrome P450
Os04g0410250	2.20516e-11	3.07049	unknown
Os04g0412225	0.000495696	-2.78626	2Fe-2S iron-sulfur cluster binding domain
Os04g0412300	9.0109e-10	-2.6419	Glycosyl hydrolases family 17
Os04g0412500	1.77646e-11	-2.71488	Eukaryotic-type carbonic anhydrase
Os04g0412900	5.32425e-08	2.56651	Sec23/Sec24 trunk domain
Os04g0413500	2.52642e-06	Inf	Glycosyl hydrolases family 32 N-terminal domain
Os04g0415100	1.15537e-07	5.33872	Transcriptional repressor, ovate
Os04g0417000	0.0042842	2.30477	Aluminium activated malate transporter
Os04g0419100	2.35132e-12	6.75145	unknown
Os04g0419700	0.00572236	-2.72378	Protein kinase domain
Os04g0420033	4.18111e-06	-3.37278	Protein kinase domain
Os04g0423200	0.00521886	2.1812	unknown
Os04g0429600	1.92205e-08	-3.04766	Cellulose synthase
Os04g0430400	3.25712e-05	3.3778	Protein kinase domain
Os04g0431300	0.000985295	-1.49069	GCN5-related N-acetyl-transferase
Os04g0432000	0.00518292	2.2841	Protein kinase domain
Os04g0432400	0.00851799	-1.04331	Alkaline and neutral invertase
Os04g0433900	2.40317e-12	Inf	TPL-binding domain in jasmonate signalling
Os04g0434500	2.32984e-07	4.4087	ZF-HD protein dimerisation region
Os04g0434600	2.08066e-07	2.71025	Kinesin motor domain
Os04g0434800	4.34459e-06	2.02825	Peroxidase
Os04g0442200	0.000394346	-1.38885	Peptidogalycan biosysnthesis/recognition
Os04g0444300	2.17066e-10	4.61929	unknown
Os04g0444800	1.61822e-05	-2.17945	FAD-binding domain
Os04g0445200	0.000341041	-1.51135	Protein of unknown function (DUF861)
Os04g0446401	0.00327089	2.34873	unknown
Os04g0447800	0.000366512	2.23389	Pyridoxal-dependent decarboxylase conserved domain
Os04g0448550	1.28056e-13	Inf	Xylanase inhibitor N-terminal
Os04g0448600	0.00679354	-1.19173	ChaC-like protein
Os04g0448900	0.000346951	-1.44422	FAD binding domain
Os04g0449900	0.000668167	1.34448	RNA recognition motif
Os04g0450100	0.00592918	-1.26477	Serine hydrolase (FSH1)
Os04g0455800	0.00859525	-1.12479	N-terminal domain of lipoyl synthase of Radical_SAM family
Os04g0459000	2.62264e-30	5.99346	ABC transporter transmembrane region
Os04g0459500	0.00133968	-2.28734	Glyceraldehyde 3-phosphate dehydrogenase
Os04g0459900	2.6176e-07	-2.07773	Trypsin-like peptidase domain
Os04g0461800	2.03627e-07	4.79676	Formin Homology 2 Domain
Os04g0463000	4.01088e-05	3.17721	Protein kinase domain
Os04g0465100	0.000723386	2.4854	Peroxidase
Os04g0465300	6.22337e-63	Inf	Gibberellin regulated protein
Os04g0465600	3.98321e-10	4.84682	Pathogenesis-related protein Bet v I family
Os04g0466000	2.55519e-09	6.11992	Cotton fibre expressed protein
Os04g0469000	0.000176319	-1.8447	unknown
Os04g0469500	0.000776944	2.56821	Phosphofructokinase
Os04g0470700	0.00169637	1.48868	Transmembrane amino acid transporter protein
Os04g0471700	0.00796074	2.15933	WRKY DNA -binding domain
Os04g0472500	0.000410337	2.85106	Protein tyrosine kinase
Os04g0476600	4.31357e-05	2.90629	Domain of unknown function (DUF4782)
Os04g0481000	0.00146654	2.33293	Cellulase (glycosyl hydrolase family 5)
Os04g0481050	1.62465e-06	4.20682	Cellulase (glycosyl hydrolase family 5)
Os04g0481200	0.00066916	3.9324	Cellulase (glycosyl hydrolase family 5)
Os04g0482900	4.18111e-06	-1.86585	unknown
Os04g0488600	0.000768273	-1.49303	Protein of unknown function (DUF565)
Os04g0489600	0.00155746	-1.38145	unknown
Os04g0490800	0.00116147	-1.77919	Haloacid dehalogenase-like hydrolase
Os04g0490900	7.27032e-05	-2.7407	Transmembrane amino acid transporter protein
Os04g0491700	0.00529753	-1.13356	Sugar (and other) transporter
Os04g0493000	0.000114943	-2.07448	unknown
Os04g0493400	0.00242404	4.71408	Chitinase class I
Os04g0493600	0.00751696	6.74107	Chitin recognition protein
Os04g0494400	0.00435891	-1.187	unknown
Os04g0495400	0.00453027	2.75927	DOMON domain
Os04g0497700	1.74455e-07	-2.15225	CCT motif
Os04g0498700	6.87964e-16	4.8905	Peroxidase
Os04g0500700	0.00397834	1.18141	Transferase family
Os04g0501100	0.00821306	-1.49987	unknown
Os04g0504000	0.0031065	1.3955	Phosphoribosyl transferase domain
Os04g0506100	0.00062467	1.80146	Protein tyrosine kinase
Os04g0506800	0.00408694	3.22414	Glycosyltransferase family 29 (sialyltransferase)
Os04g0506900	1.00233e-05	2.1281	Domain of unknown function (DUF4378)
Os04g0507500	5.32812e-08	2.07632	CLASP N terminal
Os04g0507700	2.80742e-41	8.6189	GDSL-like Lipase/Acylhydrolase
Os04g0508975	0.000391842	2.81421	Protein kinase domain
Os04g0509000	5.24586e-08	5.12916	Protein kinase domain
Os04g0509600	0.00978884	-1.07118	Ammonium Transporter Family
Os04g0510200	0.00465519	1.17291	LisH
Os04g0510500	0.00289468	1.29108	Nuclear transport factor 2 (NTF2) domain
Os04g0511200	0.00259507	3.6743	Caleosin related protein
Os04g0511600	0.00215273	-1.21072	unknown
Os04g0511700	3.69817e-05	3.34617	unknown
Os04g0512400	0.00559315	2.01121	BRCA1 C Terminus (BRCT) domain
Os04g0513700	2.31517e-05	-3.12094	Glycosyl hydrolase family 1
Os04g0514400	0.000704112	-1.36023	Putative peptidoglycan binding domain
Os04g0515900	0.000551802	3.36368	No apical meristem (NAM) protein
Os04g0516200	7.82074e-12	Inf	Protein of unknown function (DUF640)
Os04g0517000	1.06563e-25	5.05714	unknown
Os04g0518400	2.58245e-22	-4.63281	Aromatic amino acid lyase
Os04g0522500	2.66794e-07	4.59166	2OG-Fe(II) oxygenase superfamily
Os04g0523600	9.48552e-09	3.63663	UDP-glucoronosyl and UDP-glucosyl transferase
Os04g0523650	5.94624e-07	4.09108	UDP-glucoronosyl and UDP-glucosyl transferase
Os04g0525700	7.2612e-14	6.59345	Serine carboxypeptidase
Os04g0530100	6.22396e-13	5.87285	Lytic transglycolase
Os04g0531100	0.00493912	2.05185	C2 domain
Os04g0531750	7.26822e-13	-2.80868	short chain dehydrogenase
Os04g0532100	0.000507055	2.48143	short chain dehydrogenase
Os04g0532400	3.26303e-05	-1.58675	short chain dehydrogenase
Os04g0533500	0.00526456	-1.18652	Eukaryotic cytochrome b561
Os04g0534400	0.00794651	1.49224	MSP (Major sperm protein) domain
Os04g0534600	7.71215e-05	-1.61542	Peroxisomal biogenesis factor 11 (PEX11)
Os04g0535200	2.61337e-13	3.85172	Xylanase inhibitor C-terminal
Os04g0536300	5.44365e-18	Inf	YABBY protein
Os04g0537100	0.00524792	-1.33776	Auxin responsive protein
Os04g0538100	0.00559774	-1.62509	Elongation factor G, domain IV
Os04g0538166	0.00150714	-1.51023	Elongation factor Tu GTP binding domain
Os04g0539000	1.31695e-06	-1.84758	Cyanobacterial and plastid NDH-1 subunit M
Os04g0539100	0.00784023	-1.30769	unknown
Os04g0540600	7.38427e-10	3.46789	Aldehyde dehydrogenase family
Os04g0541100	3.46726e-12	2.71659	Myb/SANT-like DNA-binding domain
Os04g0541900	0.000985295	2.66497	unknown
Os04g0543600	0.000391842	2.65228	Amino acid permease
Os04g0545000	0.001123	2.59901	WRKY DNA -binding domain
Os04g0546300	1.08794e-05	2.20478	Protein kinase domain
Os04g0547900	5.73952e-08	-2.8721	NUDIX domain
Os04g0552000	2.55892e-09	Inf	Pollen allergen
Os04g0553500	1.76009e-10	5.47997	Pectinesterase
Os04g0555300	0.00052057	-1.48829	Major Facilitator Superfamily
Os04g0556600	0.00169694	-2.13072	UDP-glucoronosyl and UDP-glucosyl transferase
Os04g0558700	0.00817085	-1.92321	unknown
Os04g0560100	2.09177e-21	5.22061	Cytochrome P450
Os04g0560500	0.00242163	-1.25337	Flavin containing amine oxidoreductase
Os04g0562100	0.000451417	-2.14742	Transmembrane amino acid transporter protein
Os04g0563700	3.13098e-05	3.2192	Cyclin, N-terminal domain
Os04g0564000	1.74837e-05	4.46149	RWP-RK domain
Os04g0564700	5.655e-12	3.20502	Anaphase-promoting complex subunit 4 WD40 domain
Os04g0565400	1.05011e-06	-2.36317	UDP-glucoronosyl and UDP-glucosyl transferase
Os04g0565500	0.000116614	-1.52494	Transmembrane amino acid transporter protein
Os04g0566500	0.0011053	1.51262	Piwi domain
Os04g0568400	0.00738265	1.1329	WD domain, G-beta repeat
Os04g0569900	4.53196e-07	1.89849	Protein of unknown function (DUF4005)
Os04g0570500	7.3213e-10	6.89719	Cytochrome P450
Os04g0570800	2.16717e-06	1.88893	Putative S-adenosyl-L-methionine-dependent methyltransferase
Os04g0571200	0.00303156	3.09976	Ring finger domain
Os04g0572500	0.00671218	2.11783	unknown
Os04g0573000	4.34459e-06	1.75144	Major Facilitator Superfamily
Os04g0573900	0.0014869	2.10271	Cytochrome P450
Os04g0574200	1.4397e-09	3.70681	Fasciclin domain
Os04g0574700	0.000691983	-1.47594	Voltage-dependent anion channel
Os04g0576900	1.91083e-05	6.78633	Protein kinase domain
Os04g0578200	0.000157857	-1.49337	Uncharacterized conserved protein (DUF2358)
Os04g0579700	0.00176374	1.73752	unknown
Os04g0580400	0.000638128	2.71038	Ubiquitin-conjugating enzyme
Os04g0581800	1.37732e-05	3.5486	Heavy-metal-associated domain
Os04g0583500	0.00136461	1.7409	Lytic transglycolase
Os04g0583600	0.000143462	5.73661	Centromere kinetochore component CENP-T histone fold
Os04g0583900	0.00709122	4.28377	Myb-like DNA-binding domain
Os04g0584002	0.000283529	2.91904	unknown
Os04g0584300	0.000146628	3.03413	Protein phosphatase 2C
Os04g0585100	0.000198818	2.36097	DHHC palmitoyltransferase
Os04g0585200	1.7927e-06	-1.87275	Receptor family ligand binding region
Os04g0586600	9.98746e-05	3.17965	Ring finger domain
Os04g0588500	2.35785e-06	-1.94018	ABC transporter transmembrane region
Os04g0590400	0.00738664	1.50535	GRAS domain family
Os04g0597000	2.07598e-05	1.75846	SCAMP family
Os04g0600500	0.00817822	2.19536	Transcription factor
Os04g0600900	4.91529e-09	2.64493	WRC
Os04g0603000	0.00629445	-1.11025	Aldose 1-epimerase
Os04g0603100	0.00166393	3.12437	Ring finger domain
Os04g0603200	8.47745e-05	-1.54662	RING-H2 zinc finger domain
Os04g0604250	0.00194107	-1.53939	unknown
Os04g0605300	6.68692e-05	-1.52084	Leucine rich repeat
Os04g0606000	0.00337717	-2.22004	Transferase family
Os04g0607000	1.08773e-06	-1.88224	PAP_fibrillin
Os04g0607150	0.00774418	2.24573	TATA element modulatory factor 1 DNA binding
Os04g0608600	0.00215575	-2.21065	Thioredoxin-like
Os04g0608900	0.00799093	1.21095	Protein tyrosine kinase
Os04g0609500	0.00119762	2.56934	Transferase family
Os04g0610600	5.72009e-10	6.80573	unknown
Os04g0612700	3.30517e-06	3.90251	Alcohol dehydrogenase GroES-like domain
Os04g0613000	0.000180716	3.73272	ZIP Zinc transporter
Os04g0613900	0.00492793	-1.10061	K+ potassium transporter
Os04g0614300	0.000200648	4.29313	unknown
Os04g0614500	3.27353e-06	3.34131	Aminotransferase class-III
Os04g0614600	0.000287841	1.51816	Aminotransferase class-III
Os04g0614700	0.00020206	1.45668	unknown
Os04g0617700	0.000747038	-2.43497	unknown
Os04g0619000	2.04338e-06	5.99463	No apical meristem (NAM) protein
Os04g0619300	3.84001e-06	1.88914	Kelch motif
Os04g0619800	1.72445e-07	5.39546	unknown
Os04g0619900	1.96746e-05	2.30895	unknown
Os04g0620200	5.25533e-14	Inf	Remorin, C-terminal region
Os04g0623500	0.000583906	2.68087	FMN-dependent dehydrogenase
Os04g0623550	0.00411843	2.34363	FMN-dependent dehydrogenase
Os04g0623800	2.13718e-09	-2.72912	Aminomethyltransferase folate-binding domain
Os04g0625000	2.63215e-08	2.11366	unknown
Os04g0626500	0.000578218	1.69921	zinc-binding in reverse transcriptase
Os04g0628900	3.00676e-06	-2.8799	Cyclin;; Cyclin, N-terminal domain
Os04g0630400	7.05562e-10	-2.39096	NAD dependent epimerase/dehydratase family
Os04g0630551	0.00117138	-1.71684	unknown
Os04g0631200	2.77134e-37	10.7965	Glycosyl hydrolases family 16
Os04g0632500	0.000519866	-2.28977	Protein tyrosine kinase
Os04g0632600	0.00332274	-1.78782	Protein tyrosine kinase
Os04g0632901	4.01887e-14	-6.32072	Protein kinase domain
Os04g0639000	2.28198e-06	-3.89967	unknown
Os04g0639100	0.00694888	3.1019	unknown
Os04g0639200	9.91839e-09	-2.18103	Chlorophyll A-B binding protein
Os04g0639300	2.17145e-10	-2.5037	unknown
Os04g0640500	1.3018e-08	-2.14989	ABC1 family
Os04g0641000	0.000631407	1.73314	RNA polymerase Rpb2, domain 6
Os04g0642000	6.85247e-10	4.17566	ABC transporter transmembrane region
Os04g0644100	1.05133e-13	6.76161	SAM domain (Sterile alpha motif)
Os04g0644600	7.8092e-07	-2.02071	Alpha/beta hydrolase family
Os04g0644900	9.49787e-06	2.17085	C2 domain
Os04g0645200	0.00454786	2.34777	VQ motif
Os04g0648200	1.20339e-05	-3.57945	Leucine rich repeat
Os04g0649200	3.01497e-14	4.35685	Filament-like plant protein, long coiled-coil
Os04g0649500	0.000142382	3.02353	unknown
Os04g0649700	0.00166701	2.28599	Protein kinase domain
Os04g0650800	0.0053457	1.66201	D-isomer specific 2-hydroxyacid dehydrogenase, NAD binding domain
Os04g0652400	1.81215e-06	-2.66065	Sulfate permease family
Os04g0652700	0.000993456	1.4761	S1/P1 Nuclease
Os04g0653600	1.96666e-10	Inf	AP2 domain
Os04g0654600	1.75117e-07	3.58632	Protein tyrosine kinase
Os04g0656800	2.09394e-09	Inf	Peroxidase
Os04g0657500	5.60697e-09	-2.26555	Lipase (class 3)
Os04g0657900	0.000372032	-1.60554	unknown
Os04g0658300	0.00753303	-1.13026	ATPase family associated with various cellular activities (AAA)
Os04g0659300	0.0029855	8.23677	Salt stress response/antifungal
Os04g0659800	5.41431e-06	6.51468	Transmembrane amino acid transporter protein
Os04g0662700	7.02416e-06	-1.76311	GTP cyclohydrolase I
Os04g0664400	1.40213e-10	5.54106	Auxin response factor
Os04g0665400	1.29724e-05	2.32885	Tubulin/FtsZ family, GTPase domain
Os04g0665600	7.50648e-05	-1.95188	MYB-CC type transfactor, LHEQLE motif
Os04g0665800	0.000451417	-1.46639	unknown
Os04g0666900	1.89792e-05	1.64131	Kinesin motor domain
Os04g0668800	1.62401e-09	-2.3586	Protein of unknown function, DUF393
Os04g0670200	2.49776e-06	2.05019	Papain family cysteine protease
Os04g0671900	1.51012e-08	2.14281	Auxin response factor
Os04g0672300	3.8069e-05	3.15263	unknown
Os04g0673300	0.00538601	1.35619	Response regulator receiver domain
Os04g0673700	4.23415e-07	2.8273	unknown
Os04g0675400	0.00104324	7.49294	DnaJ domain
Os04g0676100	3.86528e-09	-2.46872	Thioredoxin
Os04g0678300	0.000688434	1.98919	WD domain, G-beta repeat
Os04g0678400	0.00011888	2.69465	Dof domain, zinc finger
Os04g0681400	2.49921e-14	3.78329	Plasma-membrane choline transporter
Os04g0681600	2.05009e-06	3.16452	Plasma-membrane choline transporter
Os04g0683600	0.000144067	1.98816	Leucine rich repeat N-terminal domain
Os04g0683800	3.06067e-09	3.15444	C2 domain
Os04g0683900	0.00248761	-1.27809	Domain of unknown function (DUF296)
Os04g0684800	0.00210692	-1.21768	Ubiquitin-conjugating enzyme
Os04g0685151	2.50665e-10	4.71836	Xylanase inhibitor C-terminal
Os04g0685200	4.90345e-06	3.5605	Xylanase inhibitor C-terminal
Os04g0685700	0.00396297	-1.36349	unknown
Os04g0685900	8.5993e-06	1.95586	Protein tyrosine kinase
Os04g0686000	0.0003302	2.86383	U-box domain
Os04g0686200	2.80293e-14	4.05921	Regulator of chromosome condensation (RCC1) repeat
Os04g0686800	0.000142177	2.9661	VIT family
Os04g0687100	4.22107e-06	1.8243	Inorganic pyrophosphatase
Os04g0687200	0.000169847	3.04621	unknown
Os04g0688100	4.40331e-07	2.22568	Peroxidase
Os04g0689400	9.41325e-12	4.55423	Protein kinase domain
Os04g0689500	0.00850551	1.84176	unknown
Os04g0690100	0.000815271	2.72701	unknown
Os04g0690500	0.00260553	4.04419	Protein of unknown function (DUF740)
Os04g0690800	0.00126306	1.5919	Chlorophyll A-B binding protein
Os05g0101200	0.00775326	-1.08652	Peroxisomal membrane anchor protein (Pex14p) conserved region
Os05g0101600	8.42499e-05	1.95227	Cytochrome P450
Os05g0102600	1.15578e-08	3.50661	SAD/SRA domain
Os05g0104000	2.20261e-08	3.57219	Formin Homology 2 Domain
Os05g0104200	1.39374e-11	4.68629	Leucine rich repeat
Os05g0105000	3.01354e-08	-2.1598	Aminotransferase class I and II
Os05g0105100	2.64767e-06	2.41141	Ras family
Os05g0105800	7.29921e-07	-1.91788	unknown
Os05g0106600	0.0080991	1.07063	Actin
Os05g0106700	0.00227804	2.05346	Regulator of chromosome condensation (RCC1) repeat
Os05g0107600	3.42131e-05	1.58424	ABC transporter transmembrane region 2
Os05g0108400	6.9546e-10	6.51004	Plant protein of unknown function (DUF868)
Os05g0108600	1.3137e-07	4.31419	Papain family cysteine protease
Os05g0109600	4.97991e-05	1.99322	Nucleic acid binding protein NABP
Os05g0111300	1.63652e-11	2.86016	Metallothionein
Os05g0112000	5.58069e-07	2.30073	Ankyrin repeats (many copies)
Os05g0113400	0.000637832	-1.3241	Cofilin/tropomyosin-type actin-binding protein
Os05g0115100	0.00463258	2.02576	Protein of unknown function (DUF1635)
Os05g0116350	2.18481e-05	3.43697	unknown
Os05g0116700	5.43734e-12	Inf	Protein of unknown function (DUF3741)
Os05g0117798	7.34673e-08	2.65134	Kinesin motor domain
Os05g0119700	0.00183428	2.45421	unknown
Os05g0120300	5.46068e-12	Inf	unknown
Os05g0120900	6.91302e-06	3.67671	Protein of unknown function (DUF1645)
Os05g0121600	0.00386633	-1.39229	AP2 domain
Os05g0121900	0.000210808	2.80666	Triose-phosphate Transporter family
Os05g0122600	6.61647e-06	4.7705	unknown
[truncated: 1,997 more rows]
