# Supplementary material for: Integrated Analysis of the Transcriptome and Metabolome Revealed the Molecular Mechanisms Underlying the Enhanced Salt Tolerance of Rice Due to the Application of Exogenous Melatonin
Source: Front Plant Sci. 2021 Jan 14;11:618680. doi: 10.3389/fpls.2020.618680 (PMC7840565; doi:10.3389/fpls.2020.618680)
Supplement: Supplementary Table 4 — Metabolites detected in the 02428 seedlings after different treatments. [file Table_4.XLSX]

## Sheet: Table S4
Table S4. All differentially expressed metabolites in 02428 seedlings under different treatments
#ID	Metabolite Name	Log2Fold Change
		Salt vs Control	Melatonin vs Control	Melatonin+Salt vs Control	Melatonin+Salt vs Melatonin
GQ512003	Fer-agmatine	--	-1.8753	-1.47378	--
Hmcp001757	Quercetin-O-rhamnoside-O-Hexoside-O-rhamnoside	--	-1.30862	-1.20757	-1.07415
Hmcp002207	Isorhamnetin-7-O-D-glucopyranoside	--	-2.63895	-1.89405	-2.29516
Hmpp003242	Isorhamnetin-3-O-D-glucoside	--	-2.5137	-1.96235	-2.15294
Huasheng_mad2085	Caffeoyl-p-coumaroyltartaric acid	--	--	--	-1.38552
Li512112	Isorhamnetin hexose-malonate	--	-1.47457	-0.840755	--
Lmhn002926	p-coumaroylmalic acid	--	--	-0.624026	-0.594031
Lmnp002845	5,7,4'-trihydroxy-6-methoxyflavone-8-C-D-glucoside	--	-0.854544	-0.610181	-0.707055
Lmtn002796	Aromadendrin 7-glucoside	--	-1.64245	-1.75094	-1.35508
Lnrp102163	quercetin rha-glc-rha	--	-1.26297	-0.820281	-1.30475
mws0011	Syringin	--	-1.70979	-1.91063	-1.61102
mws0017	Spermidine	--	1.07742	0.844096	1.24614
mws0024	Gallic acid	17.9691	16.0117	--	-1.95742
mws0041	Baicalein	--	-0.589689	-1.04808	-0.753255
mws0043	Nobiletin	--	--	--	-0.683943
mws0051	Acacetin	--	--	--	1.46155
mws0058	Diosmetin	--	0.767264	--	--
mws0071	Apigenin 4-O-rhamnoside	--	--	11.236	--
mws0089	Kaempferol 7-O-glucosdie	--	-1.08483	-1.20796	--
mws0093	Coniferyl alcohol	--	--	--	-1.67453
mws0102	Indole-5-carboxylic acid	--	3.10915	3.02381	3.44588
mws0103	Indole-3-carboxaldehyde	--	3.24332	--	3.28676
mws0119	Myristic Acid	--	-0.868231	--	--
mws0126	1-Stearoyl-sn-glycero-3-phosphocholine	--	--	1.24163	--
mws0129	Genkwanin	--	--	--	1.32637
mws0133	Nicotinamide	--	--	--	0.750258
mws0145	2-Methoxybenzoic acid	--	2.51522	--	2.04515
mws0146	Nicotinic Acid Methyl Ester(Methyl Nicotinate)	--	--	-0.731218	--
mws0147	3-Hydroxy-3-methyl butyric acid	--	0.665662	--	0.883047
mws0154	Shikimic acid	--	-1.90819	-2.00725	-1.54804
mws0159	Phenylpyruvic acid	--	-0.78664	-0.765818	-0.633547
mws0179	Chlorogenic acid methyl ester	--	--	--	-0.813963
mws0180	2,5-Dihydroxybenzoic acid	--	-1.81292	--	--
mws0192	Succinic acid	--	-0.805273	-0.969706	-0.67724
mws0193	L-Homocitrulline	--	-0.787288	-0.592258	-0.929483
mws0198	D-(+)-Glucose	--	--	--	0.817319
mws0206	(S)-2-Hydroxybutanoicacid	--	--	--	0.966356
mws0214	D-Sorbitol	--	0.635548	0.897705	0.969554
mws0216	Trans-4-Hydroxy-L-proline	--	1.55944	1.48816	1.43369
mws0219	L-Aspartic Acid	--	-2.10207	-1.91847	-2.28022
mws0227	L-Leucine	--	1.25511	1.32387	1.15828
mws0232	Riboflavin	--	0.905959	1.02134	1.0137
mws0237	Anchoic Acid	-0.811282	1.57087	--	2.38215
mws0242	SubericAcid	--	--	--	0.937322
mws0254	L-Histidine	--	0.887489	0.803113	0.842818
mws0255	Cytosine	--	1.25974	--	1.59092
mws0256	L-Valine	--	0.623721	--	0.627893
mws0260	L-(+)-Arginine	--	0.724116	--	--
mws0262	L-(+)-Tartaric acid	-0.627865	--	--	--
mws0263	L-Pyroglutamic Acid	--	1.47349	1.70296	1.60724
mws0264	D-(+)-TrehaloseAnhydrous	--	--	--	-0.684931
mws0268	Inosine	--	1.05318	1.33268	1.40268
mws0274	Phenyllactate(PLA)	--	1.71404	--	1.96594
mws0275	L-(-)-Malic acid	--	-1.35991	-1.23731	-1.44786
mws0289	LysoPE 18:1	--	-0.831214	-1.09172	-1.06483
mws0328	DL-P-hydroxyphenyllactic acid	--	0.825224	1.09583	--
mws0341	(S)-(-)-2-Hydroxyisocaproic acid	--	1.33303	1.45595	1.07433
mws0344	D-Xylonic acid	--	-1.51119	-1.46022	-1.35718
mws0345	Pipecolinic acid	--	1.55624	1.81071	1.43196
mws0467	3-(4-Hydroxyphenyl)-propionic acid	--	--	0.971448	--
mws0470	Methylmalonic acid	--	-0.807978	-0.99485	-0.690454
mws0474	Dodecanedioic aicd	--	0.65451	--	0.901332
mws0489	Benzoylformic acid	--	16.3197	16.0388	16.2275
mws0491	Phenethylamine	--	1.65611	--	2.94525
mws0497	L-(-)-3-Phenyllactic acid	--	--	0.948074	--
mws0520	N-Acetyl-L-tyrosine	--	0.769267	0.993749	1.02006
mws0567	4-Guanidinobutyric acid	--	--	--	-0.723624
mws0574	Hydroxyisobutyric acid	--	0.761294	--	1.06604
mws0576	3-Hydroxybutyrate	--	-1.33422	-1.01211	-1.58182
mws0582	S-(methyl)glutathione	--	-1.34537	-1.63284	-0.826518
mws0629	Asp-phe	--	1.45286	--	1.60747
mws0636	Phe-Phe	--	0.952058	--	1.47987
mws0639	2,3-Dihydroxybenzoic Acid	--	-1.77638	--	--
mws0675	Nicotinamide mononucleotide	--	-2.10837	-1.9479	-2.17761
mws0677	N-Acetyl-5-hydroxytryptamine	--	--	--	-0.719454
mws0704	O-Phosphorylethanolamine	--	--	-1.02202	-0.68421
mws0724	8-Hydroxyguanosine	--	13.3109	13.4293	13.2186
mws0736	N-Glycyl-L-leucine	--	1.01561	--	1.26972
mws0813	5-Oxoproline	--	0.969968	--	1.07858
mws0851	Sodium Valproate	--	-0.652026	--	--
mws0866	D-Glucose 6-phosphate	--	-1.49107	-1.71056	-1.59833
mws0874	3'-Aenylic acid	--	-1.82144	-1.55693	--
mws0884	Cyclic AMP	--	--	0.63835	--
mws0913	Trifolin	--	--	--	-1.84191
mws0918	Prunetin	--	--	--	1.73181
mws0921	p-Coumaryl alcohol	--	-1.11404	-0.744275	-1.02704
mws0976	Pseudouridine	--	1.35107	--	1.50307
mws0983	N-Oleoylethanolamine	--	--	--	1.00075
mws0984	Sepiapterin(L-SEPIAPTERIN)COFACTOR OF NITRIC OX	--	12.8653	13.5103	12.7731
mws1002	Syringetin	--	-0.670134	--	-0.78753
mws1038	(R)-Pantetheine	--	-1.31504	-2.06011	--
mws1048	Cyanidin 3-O-galactoside	--	2.2335	--	2.31993
mws1050	O-Acetylserine	--	-1.63318	-1.92877	-1.71716
mws1060	9-(D-Arabinofuranosyl)hypoxanthine	--	0.930845	--	1.17641
mws1075	7-Methoxycoumarin	--	-0.741669	-0.98812	-0.830112
mws1090	Glucose-1-phosphate	--	-1.42883	-1.64644	-1.6166
mws1200	Trans-4-Hydroxycinnamic Acid Methyl Ester	--	-0.863904	--	--
mws1205	N-Acetyl-N-2-formyl-5-methoxykynurenamine	4.061	6.05643	--	1.99543
mws1212	Methyl ferulate	--	-0.592997	--	--
mws1299	Orientin	--	-1.89345	-1.55252	-1.86022
mws1346	DL-2-Aminoadipic acid	--	2.65509	--	2.72576
mws1383	Lumichrome	--	2.40844	--	2.37372
mws1417	Indole-3-carboxylic acid	--	3.10902	3.01526	3.39465
mws1434	Isovitexin	--	-0.827564	--	-0.641833
mws1521	Salicin	--	--	--	-0.664789
mws1562	Catalpol	--	-1.36421	-1.65794	--
mws1599	2-Picolylamine	--	-0.843145	--	--
mws1608	HoMoorientin	--	-1.82028	-1.42568	-1.83151
mws1661	Diosmin	-0.636146	--	--	--
mws1706	Glutamic acid	--	-1.00873	-1.24971	-1.14064
mws1711	D-(-)-Valine	--	0.850028	0.791299	0.876756
mws1715	Cordycepin	--	1.44571	--	1.53025
mws2108	Cryptochlorogenic acid	-0.807884	-1.63412	-0.955428	--
mws2125	Phosphoenolpyruvic acid	--	-2.51116	-2.89031	-2.76682
mws2212	Caffeic acid	--	--	--	-1.54525
mws4002	Dopamine hydrochloride	--	--	--	-1.53093
mws4052	1-Aminocyclopropane-1-carboxylic acid	--	0.933569	1.14165	0.793971
mws4085	Sinapic acid	--	-2.24974	-1.35131	--
mws4160	8-Methoxychrysin(Wogonin)	--	--	--	1.37463
mws4170	D-Glucose	--	--	0.95414	0.722373
mws4176	DL-Alanyl-DL-phenylalanine	--	0.741789	--	--
mws5040	Turanose	--	2.0227	--	1.88427
mws5041	Glycylisoleucine	--	1.03151	--	1.33855
mws5042	Glycylphenylalanine	--	1.32051	--	1.47546
pmb0037	Hordenine	--	--	--	-0.921954
pmb0382	O-Feruloyl 4-hydroxylcoumarin	--	--	-1.14803	--
pmb0423	Hydroxy-methoxycinnamate	--	-0.73788	--	--
pmb0490	N-p-Coumaroyl putrescine	--	-1.28504	-1.51311	-1.03849
pmb0496	N-Feruloyl agmatine	--	-1.797	-1.65807	-1.57798
pmb0660	C-Hexosyl-luteolin O-p-coumaroylhexoside	--	-1.03343	-1.34125	--
pmb0662	C-Hexosyl-luteolin O-feruloylhexoside	--	-1.65731	-1.0941	-1.60591
pmb0666	6-C-Hexosyl-apigenin O-sinapoylhexoside	--	-0.707958	--	-0.820347
pmb0676	8-C-Hexosyl-chrysoeriol O-feruloylhexoside	--	-0.918462	-0.975999	-1.31932
pmb0677	C-Hexosyl-chrysoeriol O-sinapoylhexoside	--	--	--	-0.642776
pmb0681	Apigenin 8-C-pentoside	--	1.85545	1.78983	2.5676
pmb0682	8-C-Hexosyl-apigenin O-sinapoylhexoside	--	--	--	-0.873586
pmb0717	Tricin 5-O-guaiacylglycerol	--	--	--	-0.783237
pmb0721	Tricin O-feruloylhexoside O-hexoside	--	0.88777	1.15795	--
pmb0752	3-O-Feruloyl quinic acid	--	-0.999505	-0.770701	-0.759742
pmb0758	Anisic acid O-feruloyl hexoside	--	--	--	-0.738221
pmb0770	N-Feruloyl serotonin	--	--	--	2.40524
pmb0772	N-Cinnamoyl serotonin	--	--	--	1.60472
pmb0776	N-Feruloyl tryptamine	--	--	--	1.23217
pmb0801	4-Pyridoxic acid O-hexoside	--	-0.738825	-1.00244	-0.764843
pmb0896	N'-Feruloyl putrescine	--	-1.50629	--	-1.3363
pmb1096	Indole	--	--	--	0.721462
pmb1587	4-Hydroxy-3,5-diisopropylbenzaldehyde	--	0.720434	--	--
pmb2260	LysoPC 15:1	--	-0.803547	--	--
pmb2319	LysoPC 15:0	--	1.04626	--	1.22653
pmb2406	LysoPC 17:0	--	--	1.29249	--
pmb2554	5-O-Feruloyl quinic acid glucoside	--	-0.669933	--	--
pmb2643	Myristoleic acid	--	-1.50224	-1.44988	-1.58862
pmb2786	9-HOTrE	--	1.61946	--	1.68267
pmb2787	9-KODE	--	2.47628	--	2.7905
pmb2799	12,13-EODE	--	1.42987	--	1.76475
pmb2833	3-O-Feruloyl quinic acid glucoside	--	-0.760643	--	--
pmb2871	2,5-Dihydroxy benzoic acid O-hexside	--	-1.23239	-1.40352	--
pmb2922	Uridine 5'-diphospho-D-glucose	--	-2.86398	-3.08943	--
pmb2936	Disinapoyl hexoside	--	-1.77504	-1.62867	-1.3727
pmb2940	1-O-D-Glucopyranosyl sinapate	--	-1.14557	-1.24578	--
pmb2976	Chrysoeriol C-pentosyl-O-hexosyl-O-hexoside	--	-1.29627	-1.24237	-1.21306
pmb2997	Chrysoeriol O-hexosyl-O-hexosyl-O-Glucuronic acid	--	-1.04146	--	-1.13926
pmb2999	Chrysoeriol 5-O-hexoside	--	-0.585573	--	-0.618557
pmb3006	Apigenin 7-O-glucoside(Cosmosiin)	--	-0.762986	--	--
pmb3023	Eriodictyol C-hexoside	--	-1.83714	-1.6456	-1.75275
pmb3024	Luteolin C-hexoside	--	-1.83058	-1.4506	-1.70076
pmb3041	Tricin O-saccharic acid	--	-1.07626	-1.41109	-1.28727
pmb3042	Tricin 5-O-hexoside	--	-0.667899	-0.798195	-0.715676
pmb3061	5-O-p-Coumaroyl quinic acid O-hexoside	--	-1.83092	-1.71174	--
pmb3062	Eudesmoyl quinic acid	--	-1.26701	-1.25215	-1.2491
pmb3064	3-O-p-coumaroyl quinic acid O-hexoside	--	-1.76806	-1.77842	--
pmb3066	5-O-p-Coumaroyl shikimic acid O-hexoside	--	-1.43801	-1.5415	-1.15023
pmb3068	1-O-p-Coumaroyl quinic acid	--	-1.99118	-1.82603	-1.48989
pmb3079	N-Acetyl-D-glucosamine 1-phosphate	--	12.6653	12.5966	12.573
pmb3081	Glucarate O-Phosphoric acid	--	-2.60416	-2.86719	-2.33616
pmb4777	4-Hydroxy-7-methoxycoumarin-rhamnoside	--	-0.868909	-0.93799	--
pmd0136	LysoPC 18:0	--	--	1.38371	--
pme0006	L-Proline	--	0.644427	0.615454	0.659793
pme0026	L-(+)-Lysine	--	0.882568	--	--
pme0088	Luteolin	--	-1.25988	--	--
pme0120	5-Aminovaleric acid	--	0.636522	--	--
pme0128	D-Alanyl-D-Alanine	--	1.21978	--	1.1525
pme0170	N-Acetyl-L-arginine	--	-0.735451	--	-0.774359
pme0193	L-Glutamine	--	0.781911	--	--
pme0253	N-Acetyl-L-leucine	--	3.69839	--	3.84563
pme0264	Thymidine	--	--	--	1.01221
pme0266	Sebacate	--	--	0.735698	--
pme0274	6-Aminocaproic acid	--	1.90124	2.03491	1.85688
pme0295	4-Acetamidobutyric acid	--	0.98617	--	0.800974
pme0369	Kaempferol 3-O-rutinoside(Nicotiflorin)	--	--	--	-1.73894
pme0443	Malvidin 3-O-galactoside	-0.824336	-1.21071	-0.952788	--
pme0444	Malvidin 3-O-glucoside(Oenin)	--	-0.871266	-1.39186	--
pme0516	Inositol	--	-1.39619	-1.37179	-1.23631
pme0534	Gluconic acid	--	--	-0.750081	--
pme1086	Glutathione reduced form	--	-3.44409	-4.13254	--
pme1173	Allopurinol	--	0.892158	--	1.04249
pme1178	Guanosine	--	1.71654	1.78972	2.11502
pme1184	Deoxyguanosine	--	1.28925	--	1.45965
pme1187	5-Methyluridine	--	2.39144	--	2.96485
pme1194	Deoxycytidine	--	0.731586	--	0.791553
pme1228	5-Hydroxy-L-tryptophan	--	1.14781	--	1.40217
pme1419	L-Methionine methyl ester	--	-2.14744	-1.63805	-2.07304
pme1439	p-Coumaric acid	--	--	--	-0.735071
pme1453	Melatonin	6.19216	5.74301	-1.83591	--
pme1474	5'-Deoxy-5'-(methylthio)adenosine	--	-0.690168	-0.935813	-0.700065
pme1605	Kaempferol 3-O-robinobioside(Biorobin)	--	-1.52392	-1.19439	-1.29412
pme1611	Isohemiphloin	--	-0.939418	--	-0.892511
pme1691	Acetylcholine	--	-0.743311	-0.980903	--
pme2049	2-Hydroxybutanoic acid	--	1.2095	--	1.32266
pme2122	Histamine	--	1.09097	--	1.53895
pme2266	Biotin	--	-1.5484	-1.34026	-1.54042
pme2433	Diethanolamine	--	--	-0.611264	--
pme2459	Luteolin 7-O-glucoside(Cynaroside)	--	--	--	-1.97401
pme2559	N-Acetylaspartate	--	1.28583	--	1.11946
pme2563	Glu-Cys	--	-2.46839	-2.86693	--
pme2596	4-Pyridoxic acid	--	0.783396	--	--
pme2634	DL-Norvaline	--	0.636756	--	0.652752
pme2743	N-Phenylacetylglycine	--	2.52964	--	1.87807
pme2758	4-Hydroxy-L-glutamic acid	--	-1.71262	-0.982524	-1.57291
pme2914	3-Hydroxy-3-methylpentane-1,5-dioic acid	--	1.20309	1.2317	1.17799
pme2996	4-Hydroxycoumarin	--	2.96887	--	2.9509
pme3007	Uridine 5diphosphate	--	-1.47606	-1.35166	--
pme3033	N,N-Dimethylglycine	--	0.633531	--	0.905421
pme3154	(Rs)-Mevalonic acid	--	12.9638	--	12.8715
pme3174	Cytidine 5'-monophosphate(Cytidylic acid)	--	--	--	0.696096
pme3184	2'-Deoxyadenosine-5'-monophosphate	--	-0.870643	--	--
pme3188	Uridine 5'-monophosphate	--	1.10024	--	1.31656
pme3193	N-Acetylglycine	--	0.930869	0.824164	1.0552
pme3217	Isoliquiritigenin	--	--	-0.685777	-0.686025
pme3250	Biochanin A	--	--	--	1.58243
pme3279	2'-Hydroxygenistein	--	-11.2593	--	--
pme3337	N6-Succinyl Adenosine	--	1.21206	0.98681	1.11023
pme3388	H-HomoArg-OH	--	--	0.664784	--
pme3443	Sinapinaldehyde	--	-0.751952	--	-0.815754
pme3732	Cytidine	--	0.975606	1.21591	1.56932
pme3961	Deoxyadenosine	--	1.1095	--	1.10138
pme3967	2-(Dimethylamino)guanosine	--	2.57715	--	2.87053
pme3968	7-Methylguanine	--	0.784523	--	--
pmf0284	Riboprine	--	--	--	-0.676644
pmf0359	Skimmin	--	-0.773804	-0.825498	--
pmf0371	Syringaldehyde	0.677709	--	--	-1.53538
pmf0374	2,6-Dimethyl-7-octene-2,3,6-triol	--	-1.4033	-1.62915	-1.14933
pmn001319	1-O-Feruloyl-3-O-p-Coumaroyl glycerol	--	--	--	-1.1635
pmn001320	1-O-p-Cumaroylglycerol	--	-1.60064	-1.86284	--
pmn001365	Salvianolic acid K	--	--	--	-0.711515
pmn001367	Protocatechuic acid-4-glucoside	--	-1.27713	-1.51436	--
pmn001370	Pinoresinol diglucoside	--	--	-1.14229	-1.26671
pmn001375	1-Hydroxyterpinin monoglucoside	--	-0.610406	--	-0.645999
pmn001378	Terpineol monoglucoside	--	--	-1.37739	-0.769709
pmn001380	Eucommiol	-0.965836	1.58446	--	2.5503
pmn001384	Isochlorogenic acid C	--	-1.40196	--	--
pmn001419	1-O-[(E)-p-Cumaroyl]-D-glucopyranose	--	-0.610105	--	-0.717382
pmn001468	Sibiricose A3	--	-0.859939	-1.14597	--
pmn001518	1-O-Galloyl-D-glucose	--	-3.47185	-1.81459	--
pmn001553	Cimidahurinine	--	-0.85183	--	--
pmn001578	Hexadecanoic acid	--	-0.83658	--	--
pmn001610	Eicosadienoic acid	--	--	--	-0.69576
pmn001614	Kaempferol-3,7-O-L-rhamnoside	--	-0.843806	--	--
pmn001627	Glucogallin	--	-1.46624	-1.92721	--
pmn001644	Quercetin 3-O-(2''-O-acetyl-D-glucuronide)	--	-1.56452	--	-1.25145
pmn001661	Cinncassiol C1	--	--	-0.677068	--
pmn001672	D-Furanofructosyl-D-(3-mustard acyl)glucoside	--	-1.18559	-1.0392	-0.991903
pmn001682	Sorbic acid	--	-1.94454	--	-1.77045
pmn001686	10,16-Dihydroxy-palmitic acid	--	11.9415	--	11.8492
pmn001698	Luteolin-7-O-D-glucuronide	--	--	--	-1.70699
pmn001710	Rosmarinyl Glucoside	--	-0.831732	--	-0.909053
pmn001716	Carthamone	--	-0.8846	-1.13297	-0.619749
pmn001736	Verbascoside	--	--	--	-1.01139
pmp000003	Nepetin	--	-1.21777	--	-1.63896
pmp000009	Centaureidin	--	0.907785	--	1.18628
pmp000013	Eupatilin 3-glucoside	--	--	--	-0.810956
pmp000091	Glyceryl 1,3-diferulate	--	-2.64875	-2.90458	-1.99046
pmp000120	Diosmetin-6-C-glucoside	--	-0.6448	--	--
pmp000232	Cis-3-p-coumaric quinic acid	--	-1.81596	-2.0169	--
pmp000379	6,8-Diprenylgenistein	--	-3.2052	-3.74753	-3.27958
pmp000409	Ononin	--	-1.02584	-1.27786	-1.26033
pmp000413	Genistein 8-C-glucoside	--	-1.01731	-0.763608	-0.729445
pmp000578	Luteolin-7-O-glucuronide	--	1.60313	--	--
pmp000580	Isoquercitrin(Quercetin 3-O-D-glucoside)	1.35361	--	--	-1.70396
pmp000602	6-Hydroxymusizin-8-O-B-D-glucoside	13.9987	13.8985	--	--
pmp001016	Shinonomenine	--	4.28324	4.10007	4.44242
pmp001033	Isomangiferin	--	-0.881871	-0.989991	-0.928616
pmp001091	Kihadanin A	--	-0.843816	-1.13439	-0.663685
pmp001119	3,5-Dihydroxy-2,4-dimethoxy-9H-fluoren-9-one	--	1.16071	--	0.72028
pmp001164	Iristectorin B	--	-0.659059	--	--
pmp001198	6-Deoxyfagomine	--	1.83734	1.65601	1.75797
pmp001213	Phenylalanine	--	-2.5149	-2.63932	-2.61964
pmp001250	PC(18:2)	--	--	-1.0374	--
pmp001272	3-{(2-Aminoethoxy)(hydroxy)phosphoryl]oxy}-2-12-octadecadienoate	--	-1.47171	-1.88717	-1.57826
pmp001273	LysoPC(18:2)	--	--	-1.1241	--
pmp001274	2-Hydroxy-5,8,11,14,17-icosapentaenoyloxy ]propyl-2-(trimethylammonio)ethyl phosphate	--	-0.873852	-1.22468	-0.931255
pmp001283	Glyceryl linoleate	--	--	--	0.779982
pmp001286	LysoPC(18:0)	--	--	1.15367	--
pmp001287	N-Benzylmethylene isomethylamine	--	1.62806	1.53893	1.40419
pmp001309	6-Hydroxykaempferol-7-O-glucoside	--	-0.808361	--	--
Qingke_Rfmb023-der01-3	2,4-Dihydroxy-7-methoxy-1,4-benzoxazin-3-one	--	-1.04503	-1.35829	--
Qingke_Rfmb257-der01-3	Pinoresinol-Hexose	--	-0.773126	-1.28162	--
Qingke_Rfmb324-1-3	Trigonelline	--	-0.813233	-0.943772	-1.04431
Zmhn001883	Vanillic acid glycoside	--	--	-1.62541	--
Zmhn001926	Salicylic acid O-glycoside	--	-0.613241	--	--
Zmhn002173	Saponarin O-glycoside	--	-0.828953	--	--
Zmhn002227	Sinapic acid-hexoside	--	-0.828343	-0.940332	--
Zmhn002422	Feruloyl glucose	--	-0.774826	--	--
Zmhn002513	Isosinapic acid-hexoside	--	-0.835177	-1.05112	--
Zmhn003099	Kaempferol 3-O-L-rhamnoside(X)	--	--	--	-0.712574
Zmhn003565	Kaempferol 3-O-(6-O-acetyl) glycoside	--	-0.729199	-0.711434	--
Zmxn001997	isosalicylic acid O-glycoside	--	-0.597813	--	--
*Note: The differentially expressed metabolites were detected based on the following criteria: variable importance in projection> 1 and a fold-change more than >1.5.
