# Supplementary material for: Integrated Analysis of the Transcriptome and Metabolome Revealed the Molecular Mechanisms Underlying the Enhanced Salt Tolerance of Rice Due to the Application of Exogenous Melatonin
Source: Front Plant Sci. 2021 Jan 14;11:618680. doi: 10.3389/fpls.2020.618680 (PMC7840565; doi:10.3389/fpls.2020.618680)
Supplement: Supplementary Table 5 — Differentially abundant metabolites in the 02428 seedlings after the exogenous melatonin treatment. [file Table_5.XLSX]

## Sheet: Table S5
Table S5. The differentially expressed metabolites in 02428 seedling under exogenous melatonin treatment compared with control
Metabolite ID	Metabolite Name	Fold_change	Log2FC	Pvalue	VIP	Regulation
mws0024	Gallic acid	256585	17.9691	0.00276826	2.07204	up
mws1205	AFKM, N1-Acetyl-N-2-formyl-5-methoxykynurenamine	16.691	4.061	0.00865302	2.02519	up
pme1453	Melatonin	73.1183	6.19216	0.00181844	2.0732	up
pmf0371	Syringaldehyde	1.5996	0.677709	0.0213975	1.87009	up
pmp000580	Isoquercitrin	2.55551	1.35361	0.00101513	2.0507	up
pmp000602	6-Hydroxymusizin-8-O-B-D-glucoside	16369.5	13.9987	0.0052358	2.0455	up
mws0237	Anchoic Acid	0.569875	-0.811282	0.0123512	1.88542	down
mws0262	Tartaric acid	0.647133	-0.627865	0.0443115	1.8815	down
mws1661	Diosmin	0.64343	-0.636146	0.0286287	1.88111	down
mws2108	Cryptochlorogenic acid	0.571219	-0.807884	0.0339386	1.73066	down
pme0443	Malvidin 3-O-galactoside	0.564742	-0.824336	0.0209333	1.83404	down
pmn001380	Eucommiol	0.511982	-0.965836	0.00370762	1.97735	down
