# Supplementary material for: Integrated Analysis of the Transcriptome and Metabolome Revealed the Molecular Mechanisms Underlying the Enhanced Salt Tolerance of Rice Due to the Application of Exogenous Melatonin
Source: Front Plant Sci. 2021 Jan 14;11:618680. doi: 10.3389/fpls.2020.618680 (PMC7840565; doi:10.3389/fpls.2020.618680)
Supplement: Supplementary Table 6 — The differentially abundant metabolites in 02428 seedlings under salt stress. [file Table_6.XLSX]

## Sheet: Table S6
Table S6. List of the differentially expressed metabolites in 02428 seedlings under salt stress
Metabolite ID	Compounds	Log2FC	P-value	VIP
mws0017	Spermidine	1.79514	0.0300456	1.23233
mws0071	Apigenin 4-O-rhamnoside	2411.95	0.0270832	1.36231
mws0102	Indole-5-carboxylic acid	8.1331	0.0490587	1.31886
mws0126	1-Stearoyl-sn-glycero-3-phosphocholine	2.36466	0.033312	1.23215
mws0214	D-Sorbitol	1.8631	0.0125603	1.38006
mws0216	Trans-4-Hydroxy-L-proline	2.80531	0.000414264	1.41858
mws0227	L-Leucine	2.50336	0.00110679	1.41018
mws0232	Riboflavin	2.0298	0.0319017	1.30254
mws0254	L-Histidine	1.74486	0.000292005	1.4065
mws0263	L-Pyroglutamic Acid	3.25567	0.0355893	1.31494
mws0268	Inosine	2.5187	0.0161522	1.26695
mws0328	DL-P-hydroxyphenyllactic acid	2.13736	0.000357024	1.41508
mws0341	(S)-(-)-2-Hydroxyisocaproic acid	2.74337	0.0455253	1.29829
mws0345	Pipecolinic acid	3.50816	0.0400635	1.27941
mws0467	3-(4-Hydroxyphenyl)-propionic acid	1.96081	0.0193398	1.27477
mws0489	Benzoylformic acid	67322.3	0.0481774	1.31999
mws0497	L-(-)-3-Phenyllactic acid	1.9293	0.0370183	1.31378
mws0520	N-Acetyl-L-tyrosine	1.99135	0.00982727	1.35555
mws0724	8-Hydroxyguanosine	11030.9	0.0224784	1.38271
mws0884	Cyclic AMP	1.55655	0.0235181	1.24915
mws0984	Sepiapterin	11667.9	0.0355906	1.34908
mws1417	Indole-3-carboxylic acid	8.08507	0.0483805	1.32108
mws1711	D-(-)-Valine	1.73063	0.00046106	1.42204
mws4052	1-Aminocyclopropane-1-carboxylic acid	2.20633	0.0156118	1.26692
mws4170	D-Glucose	1.93742	0.0347744	1.2631
pmb0681	Apigenin 8-C-pentoside	3.45774	0.00603692	1.34234
pmb0721	Tricin O-feruloylhexoside O-hexoside	2.23141	0.00981871	1.32977
pmb2406	LysoPC 17:0	2.4495	0.00976416	1.32488
pmb3079	N-Acetyl-D-glucosamine 1-phosphate	6193.93	0.0230445	1.37947
pmd0136	LysoPC 18:0	2.60938	0.040156	1.1941
pme0006	L-Proline	1.53204	0.012687	1.33677
pme0266	Sebacate	1.6652	0.00961268	1.37016
pme0274	6-Aminocaproic acid	4.09797	0.00623449	1.40289
pme1178	Guanosine	3.45748	0.00180433	1.39685
pme2914	3-Hydroxy-3-methylpentane-1,5-dioic acid	2.34844	0.0158035	1.38426
pme3193	N-Acetylglycine	1.77051	0.0121624	1.30783
pme3337	N6-Succinyl Adenosine	1.9818	0.00140669	1.40144
pme3388	H-HomoArg-OH	1.58533	0.000696625	1.40466
pme3732	Cytidine	2.32287	0.00647075	1.33655
pmp001016	Shinonomenine	17.1492	0.012517	1.365
pmp001198	6-Deoxyfagomine	3.15144	0.0116979	1.38307
pmp001286	LysoPC(18:0)	2.2248	0.0409719	1.21331
pmp001287	N-Benzylmethylene isomethylamine	2.90579	0.00833656	1.40212
GQ512003	Fer-agmatine	0.360038	0.0114018	1.32111
Hmcp001757	Quercetin-O-rhamnoside-O-Hexoside-O-rhamnoside	0.432996	0.0211437	1.33027
Hmcp002207	Isorhamnetin-7-O -D-glucopyranoside	0.269051	0.0372874	1.32239
Hmpp003242	Isorhamnetin-3-O-D-glucoside	0.256611	0.042308	1.31928
Li512112	Isorhamnetin hexose-malonate	0.558351	0.00740959	1.38437
Lmhn002926	p-coumaroylmalic acid	0.648858	0.0143453	1.30933
Lmnp002845	5,7,4'-trihydroxy-6-methoxyflavone-8-C-D-glucoside	0.655115	0.00444267	1.35275
Lmtn002796	Aromadendrin 7-glucoside	0.297107	0.0108216	1.38132
Lnrp102163	quercetin rha-glc-rha	0.566332	0.0130265	1.33751
Qingke_Rfmb023-der01-3	2,4-Dihydroxy-7-methoxy-1,4-benzoxazin-3-one	0.390043	0.00559066	1.35459
Qingke_Rfmb257-der01-3	Pinoresinol-Hexose	0.411333	0.0184731	1.29002
Qingke_Rfmb324-1-3	Trigonelline	0.519872	0.00446418	1.3517
Zmhn001883	Vanillic acid glycoside	0.324119	0.0278094	1.24623
Zmhn002227	Sinapic acid-hexoside	0.521113	0.0202739	1.28913
Zmhn002513	Isosinapic acid-hexoside	0.482594	0.0200915	1.30994
Zmhn003565	Kaempferol 3-O-(6-O-acetyl) glycoside	0.610713	0.0360151	1.28348
mws0011	Syringin	0.265977	0.0303349	1.32766
mws0041	Baicalein	0.483612	0.000597708	1.41795
mws0089	Kaempferol 7-O-glucosdie	0.432881	0.0247454	1.27234
mws0146	Nicotinic Acid Methyl Ester	0.602395	0.042646	1.20393
mws0154	Shikimic acid	0.248747	0.0263874	1.36888
mws0159	Phenylpyruvic acid	0.58812	0.023881	1.35422
mws0192	Succinic acid	0.51061	0.00291557	1.41266
mws0193	L-Homocitrulline	0.663304	0.00688138	1.34627
mws0219	L-Aspartic Acid	0.264535	3.05602e-05	1.42596
mws0275	L-(-)-Malic acid	0.424164	0.00287422	1.4167
mws0289	LysoPE 18:1	0.469202	0.00147085	1.3772
mws0344	D-Xylonic acid	0.363437	0.00268652	1.4234
mws0470	Methylmalonic acid	0.501788	0.000731507	1.41726
mws0576	3-Hydroxybutyrate	0.49582	0.00857663	1.37194
mws0582	S-(methyl)glutathione	0.322452	0.0147037	1.3222
mws0675	Nicotinamide mononucleotide	0.259194	0.00014646	1.41712
mws0704	O-Phosphorylethanolamine	0.492426	0.0439628	1.20596
mws0866	D-Glucose 6-phosphate	0.305541	0.000567122	1.41732
mws0874	3'-Aenylic acid	0.339873	0.00694924	1.34389
mws0921	p-Coumaryl alcohol	0.596968	0.0306101	1.23448
mws1038	(R)-Pantetheine	0.239798	0.00916236	1.36793
mws1050	O-Acetylserine	0.262653	0.00463526	1.42071
mws1075	7-Methoxycoumarin	0.504134	7.68993e-05	1.42234
mws1090	Glucose-1-phosphate	0.319428	0.00118255	1.41392
mws1299	Orientin	0.340915	0.0146013	1.37159
mws1562	Catalpol	0.31689	0.0123995	1.36787
mws1608	HoMoorientin	0.372244	0.00753153	1.37351
mws1706	Glutamic acid	0.420532	0.00931215	1.38815
mws2108	Cryptochlorogenic acid	0.515689	0.0138087	1.28537
mws2125	Phosphoenolpyruvic acid	0.134875	0.0100089	1.39607
mws4085	Sinapic acid	0.391936	0.0214693	1.28334
pmb0382	O-Feruloyl 4-hydroxylcoumarin	0.45124	0.0205878	1.27631
pmb0490	N-p-Coumaroyl putrescine	0.350355	0.0341029	1.33994
pmb0496	N-Feruloyl agmatine	0.316862	0.0229081	1.32428
pmb0660	C-Hexosyl-luteolin O-p-coumaroylhexoside	0.394678	0.0298084	1.32192
pmb0662	C-Hexosyl-luteolin O-feruloylhexoside	0.468427	0.013402	1.39217
pmb0676	8-C-Hexosyl-chrysoeriol O-feruloylhexoside	0.508388	0.00604367	1.38704
pmb0752	3-O-Feruloyl quinic acid	0.586133	0.00840294	1.34596
pmb0801	4-Pyridoxic acid O-hexoside	0.499156	0.0248131	1.2709
pmb2643	Myristoleic acid	0.366051	0.0103521	1.40863
pmb2871	2,5-Dihydroxy benzoic acid O-hexside	0.378005	0.0130731	1.30505
pmb2922	Uridine 5'-diphospho-D-glucose	0.117487	0.0241501	1.36899
pmb2936	Disinapoyl hexoside	0.323386	0.000214618	1.43018
pmb2940	1-O-D-Glucopyranosyl sinapate	0.421681	0.011458	1.31192
pmb2976	Chrysoeriol C-pentosyl-O-hexosyl-O-hexoside	0.422677	0.0229053	1.30998
pmb3023	Eriodictyol C-hexoside	0.319613	0.00182822	1.40443
pmb3024	Luteolin C-hexoside	0.36587	0.0308619	1.32412
pmb3041	Tricin O-saccharic acid	0.376028	0.0195877	1.36018
pmb3042	Tricin 5-O-hexoside	0.575068	0.0478863	1.27767
pmb3061	5-O-p-Coumaroyl quinic acid O-hexoside	0.305292	0.0304941	1.27521
pmb3062	Eudesmoyl quinic acid	0.419821	0.00853576	1.33272
pmb3064	3-O-p-coumaroyl quinic acid O-hexoside	0.291502	0.0404558	1.26254
pmb3066	5-O-p-Coumaroyl shikimic acid O-hexoside	0.343528	0.0136889	1.36788
pmb3068	1-O-p-Coumaroyl quinic acid	0.282039	0.0189986	1.37771
pmb3081	Glucarate O-Phosphoric acid	0.137054	0.00937753	1.41636
pmb4777	4-Hydroxy-7-methoxycoumarin-rhamnoside	0.52196	0.000972706	1.38769
pme0443	Malvidin 3-O-galactoside	0.516633	0.0209767	1.26432
pme0444	Malvidin 3-O-glucoside(Oenin)	0.381074	0.0102417	1.31748
pme0516	Inositol	0.386412	1.45887e-05	1.43191
pme0534	Gluconic acid	0.59457	0.00699078	1.39454
pme1086	Glutathione reduced form	0.0570139	0.0246778	1.37565
pme1419	L-Methionine methyl ester	0.321291	0.00153265	1.40532
pme1453	Melatonin	0.280115	0.00536874	1.35037
pme1474	5'-Deoxy-5'-(methylthio)adenosine	0.522748	0.0174068	1.36838
pme1605	Kaempferol 3-O-robinobioside(Biorobin)	0.43697	0.0224007	1.31217
pme1691	Acetylcholine	0.506662	0.00497932	1.40065
pme2266	Biotin	0.39495	0.0121142	1.38002
pme2433	Diethanolamine	0.654623	0.0144521	1.32246
pme2563	Glu-Cys	0.137078	0.0276276	1.35527
pme2758	4-Hydroxy-L-glutamic acid	0.506094	0.000634923	1.40793
pme3007	Uridine 5-diphosphate	0.391841	0.0182954	1.34572
pme3217	Isoliquiritigenin	0.621671	0.0431343	1.18406
pmf0359	Skimmin	0.564287	0.0304674	1.31335
pmf0374	2,6-Dimethyl-7-octene-2,3,6-triol	0.323279	0.0116295	1.34918
pmn001320	1-O-p-Cumaroylglycerol	0.274934	0.0453226	1.33642
pmn001367	Protocatechuic acid-4-glucoside	0.350052	0.00990266	1.31539
pmn001370	Pinoresinol diglucoside	0.453041	0.0413472	1.23894
pmn001378	Terpineol monoglucoside	0.384914	0.0279409	1.2527
pmn001468	Sibiricose A3	0.451885	0.047475	1.28526
pmn001518	1-O-Galloyl-D-glucose	0.284286	0.00496713	1.36442
pmn001627	Glucogallin	0.262937	0.0162927	1.33783
pmn001661	Cinncassiol C1	0.625435	0.00661315	1.355
pmn001672	D-Furanofructosyl-D-(3-mustard acyl)glucoside	0.486597	0.0219864	1.27638
pmn001716	Carthamone	0.455975	0.0239816	1.30462
pmp000091	Glyceryl 1,3-diferulate	0.133547	0.0275054	1.37241
pmp000232	Cis-3-p-coumaric quinic acid	0.247088	0.0251149	1.37642
pmp000379	6,8-Diprenylgenistein	0.0744527	0.00359763	1.38616
pmp000409	Ononin	0.412408	0.00735681	1.34392
pmp000413	Genistein 8-C-glucoside	0.589022	0.030533	1.28911
pmp001033	Isomangiferin	0.503481	0.0112602	1.3386
pmp001091	Kihadanin A	0.455526	0.00364544	1.36531
pmp001213	Phenylalanine	0.160504	2.5042e-06	1.4269
pmp001250	PC(18:2)	0.487206	0.0311122	1.2857
pmp001272	3-{(2-Aminoethoxy)(hydroxy)phosphoryl]oxy}-2-12-octadecadienoate	0.270338	0.000688528	1.38974
pmp001273	LysoPC(18:2)	0.458789	0.0348586	1.29239
pmp001274	2-Hydroxy-5,8,11,14,17-icosapentaenoyloxy ]propyl-2-(trimethylammonio)ethyl phosphate	0.427891	0.0261043	1.29861
