# Supplementary material for: Integrated Analysis of the Transcriptome and Metabolome Revealed the Molecular Mechanisms Underlying the Enhanced Salt Tolerance of Rice Due to the Application of Exogenous Melatonin
Source: Front Plant Sci. 2021 Jan 14;11:618680. doi: 10.3389/fpls.2020.618680 (PMC7840565; doi:10.3389/fpls.2020.618680)
Supplement: Supplementary Table 7 — The differentially abundant metabolites in 02428 seedling under salt plus melatonin treatment. [file Table_7.XLSX]

## Sheet: Table S7
Table S7. The differentially regulated metabolites in 02428 seedling under salt plus melatonin treatment
Metabolite ID	Compounds	Fold_change	P-value	VIP
mws0017	Spermidine	2.11026	0.0116175	1.18101
mws0024	Gallic acid	66067.9	0.00219307	1.27595
mws0058	Diosmetin	1.70204	0.0497311	1.15204
mws0102	Indole-5-carboxylic acid	8.62875	0.0115736	1.25991
mws0103	Indole-3-carboxaldehyde	9.46968	0.0281091	1.22164
mws0145	2-Methoxybenzoic acid	5.71684	0.0441382	1.15748
mws0147	3-Hydroxy-3-methyl butyric acid	1.5863	0.0255081	1.13283
mws0214	D-Sorbitol	1.55353	0.00193097	1.25253
mws0216	Trans-4-Hydroxy-L-proline	2.94739	0.000300366	1.26194
mws0227	L-Leucine	2.38685	0.000952114	1.24232
mws0232	Riboflavin	1.87379	0.00337708	1.23302
mws0237	Anchoic Acid	2.97083	0.00111426	1.28002
mws0254	L-Histidine	1.84995	0.0031357	1.26585
mws0255	Cytosine	2.39453	0.000410686	1.27746
mws0256	L-Valine	1.54084	0.00460803	1.24017
mws0260	L-(+)-Arginine	1.65189	0.00280621	1.25663
mws0263	L-Pyroglutamic Acid	2.77693	0.000838569	1.26137
mws0268	Inosine	2.07509	0.0178261	1.17145
mws0274	Phenyllactate(PLA)	3.28079	0.0128848	1.23527
mws0328	DL-P-hydroxyphenyllactic acid	1.77181	0.00253084	1.21902
mws0341	(S)-(-)-2-Hydroxyisocaproic acid	2.51931	0.0346412	1.18272
mws0345	Pipecolinic acid	2.94087	0.00667792	1.22372
mws0474	Dodecanedioic aicd	1.57408	0.0239047	1.16996
mws0489	Benzoylformic acid	81796.2	0.00493477	1.27281
mws0491	Phenethylamine	3.15166	0.0392532	1.11063
mws0520	N-Acetyl-L-tyrosine	1.7044	0.00285661	1.23253
mws0574	Hydroxyisobutyric acid	1.69501	0.00744638	1.19094
mws0629	Asp-phe	2.7375	0.00153898	1.27511
mws0636	Phe-Phe	1.93463	0.0117592	1.22039
mws0724	8-Hydroxyguanosine	10162	0.0103335	1.26622
mws0736	N-Glycyl-L-leucine	2.02176	0.00989174	1.24673
mws0813	5-Oxoproline	1.9588	0.00962325	1.21014
mws0976	Pseudouridine	2.55102	0.00419166	1.25932
mws0984	Sepiapterin	7461.92	0.00532144	1.27641
mws1048	Cyanidin 3-O-galactoside	4.70275	0.00642103	1.25907
mws1060	9-(D-Arabinofuranosyl)hypoxanthine	1.90639	0.0430118	1.13002
mws1205	N-Acetyl-N-2-formyl-5-methoxykynurenamine	66.5529	0.0159135	1.25152
mws1346	DL-2-Aminoadipic acid	6.29887	0.0118884	1.25304
mws1383	Lumichrome	5.30899	0.030034	1.21702
mws1417	Indole-3-carboxylic acid	8.62797	0.00893825	1.26541
mws1711	D-(-)-Valine	1.80254	0.000414734	1.27145
mws1715	Cordycepin	2.72397	0.0329238	1.20958
mws4052	1-Aminocyclopropane-1-carboxylic acid	1.90999	0.0360806	1.06943
mws4176	DL-Alanyl-DL-phenylalanine	1.67225	0.0327654	1.10983
mws5040	Turanose	4.06342	0.0136939	1.21132
mws5041	Glycylisoleucine	2.04416	0.00875395	1.24712
mws5042	Glycylphenylalanine	2.49754	0.00716449	1.25655
pmb0681	Apigenin 8-C-pentoside	3.61865	0.0377686	1.14736
pmb0721	Tricin O-feruloylhexoside O-hexoside	1.85031	0.0029659	1.24234
pmb1587	4-Hydroxy-3,5-diisopropylbenzaldehyde	1.64768	0.0328031	1.20845
pmb2319	LysoPC 15:0	2.06517	0.0173929	1.18945
pmb2786	9-HOTrE	3.07259	0.00239036	1.24114
pmb2787	9-KODE	5.56459	0.00405566	1.27751
pmb2799	12,13-EODE	2.69423	0.0080934	1.24539
pmb3079	N-Acetyl-D-glucosamine 1-phosphate	6495.84	0.00208403	1.27387
pme0006	L-Proline	1.56312	0.00160368	1.25437
pme0026	L-(+)-Lysine	1.84365	0.0109426	1.2381
pme0120	5-Aminovaleric acid	1.55458	0.0202626	1.14355
pme0128	D-Alanyl-D-Alanine	2.3291	0.00217172	1.23858
pme0193	L-Glutamine	1.71941	0.012102	1.17031
pme0253	N-Acetyl-L-leucine	12.9815	2.05591e-07	1.28376
pme0274	6-Aminocaproic acid	3.73534	0.000977997	1.26378
pme0295	4-Acetamidobutyric acid	1.98092	0.00534222	1.22164
pme1173	Allopurinol	1.85595	0.0221191	1.18848
pme1178	Guanosine	3.28646	0.00242325	1.26245
pme1184	Deoxyguanosine	2.44402	0.0206443	1.23513
pme1187	5-Methyluridine	5.24681	0.0113044	1.2485
pme1194	Deoxycytidine	1.66046	0.00669859	1.22555
pme1228	5-Hydroxy-L-tryptophan	2.21577	0.0105011	1.18279
pme1453	Melatonin	53.5572	0.00139645	1.28098
pme2049	2-Hydroxybutanoic acid	2.31257	0.0207784	1.22486
pme2122	Histamine	2.13017	0.0166687	1.23755
pme2559	N-Acetylaspartate	2.43823	0.0375414	1.15426
pme2596	4-Pyridoxic acid	1.72118	0.0451304	1.15531
pme2634	DL-Norvaline	1.55483	0.00148868	1.25666
pme2743	N-Phenylacetylglycine	5.77426	0.0361935	1.19753
pme2914	3-Hydroxy-3-methylpentane-1,5-dioic acid	2.30232	6.52328e-05	1.27966
pme2996	4-Hydroxycoumarin	7.82921	0.00954091	1.25505
pme3033	N,N-Dimethylglycine	1.55136	0.00740428	1.24196
pme3154	(Rs)-Mevalonic acid	7988.86	0.00915886	1.26859
pme3188	Uridine 5'-monophosphate	2.1439	0.00745479	1.22665
pme3193	N-Acetylglycine	1.90642	0.00691458	1.19581
pme3337	N6-Succinyl Adenosine	2.31667	0.000314512	1.27532
pme3732	Cytidine	1.96647	0.00614036	1.21433
pme3961	Deoxyadenosine	2.1577	0.0133847	1.24513
pme3967	2-(Dimethylamino)guanosine	5.96761	6.20095e-05	1.27667
pme3968	7-Methylguanine	1.72252	0.0396714	1.13463
pmn001380	Eucommiol	2.99896	3.25114e-05	1.28031
pmn001686	10,16-Dihydroxy-palmitic acid	3933.12	0.0140804	1.25716
pmp000009	Centaureidin	1.87616	0.041016	1.06907
pmp000578	Luteolin-7-O-glucuronide	3.03801	0.0491413	1.17603
pmp000602	6-Hydroxymusizin-8-O-B-D-glucoside	15271.2	0.00304364	1.27257
pmp001016	Shinonomenine	19.4708	0.000505344	1.26761
pmp001119	3,5-Dihydroxy-2,4-dimethoxy-9H-fluoren-9-one	2.23568	0.0275183	1.17071
pmp001198	6-Deoxyfagomine	3.57351	8.71259e-05	1.27389
pmp001287	N-Benzylmethylene isomethylamine	3.09097	1.92138e-05	1.28024
GQ512003	Fer-agmatine	0.27257	0.0140228	1.22348
Hmcp001757	Quercetin-O-rhamnoside-O-Hexoside-O-rhamnoside	0.403707	0.0304662	1.19459
Hmcp002207	Isorhamnetin-7-O-D-glucopyranoside	0.160545	0.0345724	1.19556
Hmpp003242	Isorhamnetin-3-O-D-glucoside	0.175106	0.0404576	1.18283
Li512112	Isorhamnetin hexose-malonate	0.359841	0.00533971	1.25602
Lmnp002845	5,7,4'-trihydroxy-6-methoxyflavone-8-C-尾-D-glucoside	0.55304	0.00880924	1.2173
Lmtn002796	Aromadendrin 7-glucoside	0.320313	0.0186506	1.22977
Lnrp102163	quercetin rha-glc-rha	0.416685	0.0102387	1.23714
Qingke_Rfmb023-der01-3	2,4-Dihydroxy-7-methoxy-1,4-benzoxazin-3-one	0.484635	0.00568022	1.22388
Qingke_Rfmb257-der01-3	Pinoresinol-Hexose	0.585148	0.0202655	1.12661
Qingke_Rfmb324-1-3	Trigonelline	0.569105	0.0149014	1.23224
Zmhn001926	Salicylic acid O-glycoside	0.653727	0.00102854	1.24905
Zmhn002173	Saponarin 4-O-glycoside	0.562938	0.00932269	1.16724
Zmhn002227	Sinapic acid-hexoside	0.563176	0.0165563	1.22471
Zmhn002422	Feruloyl glucose	0.584459	0.010372	1.24324
Zmhn002513	Isosinapic acid-hexoside	0.560514	0.00532398	1.24065
Zmhn003565	Kaempferol 3-O-(O-acetyl) glycoside	0.603239	0.0387293	1.14569
Zmxn001997	isosalicylic acid O-glycoside	0.660755	0.00424846	1.23243
mws0011	Syringin	0.305705	0.0358706	1.16584
mws0041	Baicalein	0.664486	0.0366092	1.12809
mws0089	Kaempferol 7-O-glucosdie	0.471447	0.0424726	1.14382
mws0119	Myristic Acid	0.547818	0.0181044	1.15216
mws0154	Shikimic acid	0.266427	0.0285454	1.20583
mws0159	Phenylpyruvic acid	0.579693	0.00295773	1.27683
mws0180	2,5-Dihydroxybenzoic acid	0.284615	0.0483625	1.16799
mws0192	Succinic acid	0.572254	0.00319488	1.2441
mws0193	L-Homocitrulline	0.579432	0.000949385	1.26364
mws0219	L-Aspartic Acid	0.232924	1.5774e-05	1.28326
mws0275	L-(-)-Malic acid	0.389607	0.00436097	1.26129
mws0289	LysoPE 18:1	0.562056	0.00655277	1.214
mws0344	D-Xylonic acid	0.350822	0.00274699	1.26936
mws0470	Methylmalonic acid	0.571182	0.00155703	1.25791
mws0576	3-Hydroxybutyrate	0.396607	0.00427803	1.22593
mws0582	S-(methyl)glutathione	0.393553	0.0028117	1.24974
mws0639	2,3-Dihydroxybenzoic Acid	0.291915	0.0459874	1.1729
mws0675	Nicotinamide mononucleotide	0.231908	7.4008e-05	1.27748
mws0851	Sodium Valproate	0.636386	0.00275022	1.23442
mws0866	D-Glucose 6-phosphate	0.355749	0.00170815	1.26677
mws0874	3'-Aenylic acid	0.282937	0.00748261	1.23416
mws0921	p-Coumaryl alcohol	0.461998	0.0188109	1.15369
mws1002	Syringetin	0.628448	0.00480676	1.2107
mws1038	(R)-Pantetheine	0.401916	0.0023214	1.26289
mws1050	O-Acetylserine	0.322378	0.00322031	1.25696
mws1075	7-Methoxycoumarin	0.598047	0.0124358	1.23971
mws1090	Glucose-1-phosphate	0.371431	0.00191702	1.2609
mws1200	Trans-4-Hydroxycinnamic Acid Methyl Ester	0.549464	0.0255159	1.1628
mws1212	Methyl ferulate	0.662964	0.0120517	1.21326
mws1299	Orientin	0.269162	0.0131729	1.22316
mws1434	Isovitexin	0.56348	0.0257097	1.1837
mws1562	Catalpol	0.388446	0.000514779	1.27786
mws1599	2-Picolylamine	0.557427	0.00297198	1.23451
mws1608	HoMoorientin	0.283166	0.0101948	1.23777
mws1706	Glutamic acid	0.496983	3.50473e-05	1.28062
mws2108	Cryptochlorogenic acid	0.322166	0.00278653	1.25461
mws2125	Phosphoenolpyruvic acid	0.175414	0.00912794	1.2527
mws4085	Sinapic acid	0.210262	0.0133693	1.22326
pmb0423	Hydroxy-methoxycinnamate	0.59962	0.0243332	1.16132
pmb0490	N-p-Coumaroyl putrescine	0.410359	0.0298422	1.13851
pmb0496	N-Feruloyl agmatine	0.287772	0.0257089	1.20569
pmb0660	C-Hexosyl-luteolin O-p-coumaroylhexoside	0.488549	0.0418911	1.05979
pmb0662	C-Hexosyl-luteolin O-feruloylhexoside	0.317029	0.00852733	1.24961
pmb0666	6-C-Hexosyl-apigenin O-sinapoylhexoside	0.612186	0.000105419	1.27416
pmb0676	8-C-Hexosyl-chrysoeriol O-feruloylhexoside	0.529073	0.00110391	1.23974
pmb0752	3-O-Feruloyl quinic acid	0.500172	0.00106549	1.24789
pmb0801	4-Pyridoxic acid O-hexoside	0.599227	0.00713722	1.23986
pmb0896	N'-Feruloyl putrescine	0.352015	0.0483798	1.11976
pmb2260	LysoPC 15:1	0.572939	0.00838521	1.21417
pmb2554	5-O-Feruloyl quinic acid glucoside	0.628536	0.00672166	1.18989
pmb2643	Myristoleic acid	0.353005	0.0103219	1.24976
pmb2833	3-O-Feruloyl quinic acid glucoside	0.590233	0.00493303	1.20484
pmb2871	2,5-Dihydroxy benzoic acid O-hexside	0.425612	0.00303732	1.24159
pmb2922	Uridine 5'-diphospho-D-glucose	0.137359	0.029518	1.20982
pmb2936	Disinapoyl hexoside	0.292187	0.00117035	1.27546
pmb2940	1-O-D-Glucopyranosyl sinapate	0.452011	0.0186497	1.22964
pmb2976	Chrysoeriol C-pentosyl-O-hexosyl-O-hexoside	0.407178	0.0263564	1.16752
pmb2997	Chrysoeriol O-hexosyl-O-hexosyl-O-Glucuronic acid	0.485836	0.000939585	1.26249
pmb2999	Chrysoeriol 5-O-hexoside	0.666384	0.00851195	1.23802
pmb3006	Apigenin 7-O-glucoside(Cosmosiin)	0.589275	0.0365452	1.14659
pmb3023	Eriodictyol C-hexoside	0.279877	0.0063931	1.26158
pmb3024	Luteolin C-hexoside	0.281152	0.0321024	1.19071
pmb3041	Tricin O-saccharic acid	0.474258	0.000652456	1.27523
pmb3042	Tricin 5-O-hexoside	0.629423	0.000295933	1.26964
pmb3061	5-O-p-Coumaroyl quinic acid O-hexoside	0.281085	0.0237403	1.15393
pmb3062	Eudesmoyl quinic acid	0.415521	0.0177099	1.23392
pmb3064	3-O-p-coumaroyl quinic acid O-hexoside	0.293604	0.0345327	1.12763
pmb3066	5-O-p-Coumaroyl shikimic acid O-hexoside	0.369077	0.00447413	1.2616
pmb3068	1-O-p-Coumaroyl quinic acid	0.251534	0.0119557	1.21585
pmb3081	Glucarate O-Phosphoric acid	0.164464	0.00922538	1.2564
pmb4777	4-Hydroxy-7-methoxycoumarin-尾-rhamnoside	0.547561	0.0485083	1.13767
pme0088	Luteolin	0.417578	0.0138879	1.18377
pme0170	N-Acetyl-L-arginine	0.60063	0.010672	1.21041
pme0443	Malvidin 3-O-galactoside	0.432055	0.00989988	1.19306
pme0444	Malvidin 3-O-glucoside(Oenin)	0.546667	0.0245806	1.13293
pme0516	Inositol	0.379932	0.000159017	1.27803
pme1086	Glutathione reduced form	0.0918809	0.0273962	1.21353
pme1419	L-Methionine methyl ester	0.225713	0.00148551	1.25635
pme1474	5'-Deoxy-5'-(methylthio)adenosine	0.619782	0.00837389	1.24953
pme1605	Kaempferol 3-O-robinobioside(Biorobin)	0.347741	0.0155448	1.18495
pme1611	Isohemiphloin	0.521443	0.044802	1.12802
pme1691	Acetylcholine	0.597367	0.000339393	1.26666
pme2266	Biotin	0.34189	0.000114114	1.27684
pme2563	Glu-Cys	0.180692	0.0196476	1.18102
pme2758	4-Hydroxy-L-glutamic acid	0.305106	4.01231e-05	1.27597
pme3007	Uridine 5-diphosphate	0.359468	0.0261932	1.21288
pme3184	2'-Deoxyadenosine-5'-monophosphate	0.546903	0.0102185	1.24352
pme3279	2'-Hydroxygenistein	0.000407956	0.0441771	1.17056
pme3443	Sinapinaldehyde	0.5938	0.0267724	1.15818
pmf0359	Skimmin	0.584873	0.0220905	1.2081
pmf0374	2,6-Dimethyl-7-octene-2,3,6-triol	0.378063	0.0235969	1.18909
pmn001320	1-O-p-Cumaroylglycerol	0.32973	0.0318164	1.11485
pmn001367	Protocatechuic acid-4-glucoside	0.412616	0.00316128	1.2417
pmn001375	1-Hydroxyterpinin monoglucoside	0.655012	0.041344	1.18611
pmn001384	Isochlorogenic acid C	0.378416	0.0330176	1.13946
pmn001419	1-O-[(E)-p-Cumaroyl]-D-glucopyranose	0.655149	0.00159883	1.27561
pmn001468	Sibiricose A3	0.550976	0.00733832	1.24779
pmn001518	1-O-Galloyl-D-glucose	0.09013	0.00849108	1.25391
pmn001553	Cimidahurinine	0.554082	0.00994343	1.17961
pmn001578	Hexadecanoic acid	0.55997	0.0115627	1.22154
pmn001614	Kaempferol-3,7-O-L-rhamnoside	0.557172	0.0201746	1.14083
pmn001627	Glucogallin	0.361925	0.0418661	1.17948
pmn001644	Quercetin 3-O-(2''-O-acetyl-D-glucuronide)	0.338091	0.00104015	1.25966
pmn001672	D-Furanofructosyl-D-(3-mustard acyl)glucoside	0.439645	0.0211144	1.2249
pmn001682	Sorbic acid	0.259797	0.0491318	1.15392
pmn001710	Rosmarinyl Glucoside	0.561854	3.35537e-05	1.28031
pmn001716	Carthamone	0.541638	0.00579866	1.22437
pmp000003	Nepetin	0.429948	0.0367956	1.18149
pmp000091	Glyceryl 1,3-diferulate	0.159458	0.0231544	1.20204
pmp000120	Diosmetin-6-C-glucoside	0.639581	0.0334811	1.15383
pmp000232	Cis-3-p-coumaric quinic acid	0.284014	0.0181268	1.19882
pmp000379	6,8-Diprenylgenistein	0.108427	0.00444119	1.20622
pmp000409	Ononin	0.491123	0.014036	1.14395
pmp000413	Genistein 8-C-glucoside	0.494035	0.017858	1.1754
pmp001033	Isomangiferin	0.542663	0.00323299	1.24698
pmp001091	Kihadanin A	0.557168	0.00382768	1.20932
pmp001164	Iristectorin B	0.633291	0.0231686	1.20471
pmp001213	Phenylalanine	0.174961	0.000170365	1.28301
pmp001272	3-{(2-Aminoethoxy)(hydroxy)phosphoryl]oxy}-2-12-octadecadienoate	0.360554	0.00176888	1.2646
pmp001274	2-Hydroxy-5,8,11,14,17-icosapentaenoyloxy ]propyl-2-(trimethylammonio)ethyl phosphate	0.545688	0.00270427	1.23858
pmp001309	6-Hydroxykaempferol-7-O-glucoside	0.57103	0.0360964	1.09666
