# Supplementary material for: Integrated Analysis of the Transcriptome and Metabolome Revealed the Molecular Mechanisms Underlying the Enhanced Salt Tolerance of Rice Due to the Application of Exogenous Melatonin
Source: Front Plant Sci. 2021 Jan 14;11:618680. doi: 10.3389/fpls.2020.618680 (PMC7840565; doi:10.3389/fpls.2020.618680)
Supplement: Supplementary Table 9 — KEGG annotation of the exclusively increased metabolites in 02428 seedling under salt + melatonin treatment relative to control. [file Table_9.XLSX]

## Sheet: Table S9
Table S9. KEGG annotation of the exclusively increased metabolites in 02428 seedling under salt plus melatonin treatment
Metabolite ID	Compounds	HMDB_taxonomy	KEGG_annotation	KEGG_pathway_annotation
mws1383	Lumichrome	--	C01727	Riboflavin metabolism(ko00740)
mws0976	Pseudouridine	Nucleoside and nucleotide analogues	C02067	Pyrimidine metabolism(ko00240)
pme1194	Deoxycytidine	Pyrimidine nucleosides	C00881	Pyrimidine metabolism(ko00240)
pme3188	Uridine 5'-monophosphate	Pyrimidine nucleotides	C00105	Pyrimidine metabolism(ko00240)
pme2049	2-Hydroxybutanoic acid	Hydroxy acids and derivatives	C05984	Propanoate metabolism(ko00640)
mws0491	Phenethylamine	Benzene and substituted derivatives	C05332	Phenylalanine metabolism(ko00360)
pme2743	N-Phenylacetylglycine	Carboxylic acids and derivatives	C05598	Phenylalanine metabolism(ko00360)
mws0256	L-Valine	Carboxylic acids and derivatives	C00183	Metabolic pathways(ko01100)
pme2559	N-Acetylaspartate	Carboxylic acids and derivatives	C01042	Metabolic pathways(ko01100)
pme0295	4-Acetamidobutyric acid	Carboxylic acids and derivatives	C02946	Metabolic pathways(ko01100)
pme3033	N,N-Dimethylglycine	Carboxylic acids and derivatives	C01026	Metabolic pathways(ko01100)
pme3961	Deoxyadenosine	Purine nucleosides	C00559	Metabolic pathways(ko01100)
mws0255	Cytosine	Diazines	C00380	Metabolic pathways(ko01100)
pme1228	5-Hydroxy-L-tryptophan	--	C00643	Metabolic pathways(ko01100)
pme1453	Melatonin	Indoles and derivatives	C01598	Metabolic pathways(ko01100)
pme0128	D-Alanyl-D-Alanine	Carboxylic acids and derivatives	C00993	Metabolic pathways(ko01100)
pme2596	4-Pyridoxic acid	Pyridines and derivatives	C00847	Metabolic pathways(ko01100)
mws0103	Indole-3-carboxaldehyde	Purine nucleosides	C00294	Metabolic pathways(ko01100)
pme1184	Deoxyguanosine	Purine nucleosides	C00330	Metabolic pathways(ko01100)
pme0120	5-Aminovaleric acid	Carboxylic acids and derivatives	C00431	Lysine degradation(ko00310)
pmb2787	9-KODE	Fatty Acyls	C14766	Linoleic acid metabolism(ko00591)
mws0813	5-Oxoproline	Carboxylic acids and derivatives	C01879	Glutathione metabolism(ko00480)
mws1346	DL-2-Aminoadipic acid	Carboxylic acids and derivatives	C00956	Biosynthesis of secondary metabolites(ko01110)
mws0260	L-(+)-Arginine	Carboxylic acids and derivatives	C00062	Biosynthesis of secondary metabolites(ko01110)
pme2122	Histamine	Organonitrogen compounds	C00388	Biosynthesis of secondary metabolites(ko01110)
pme2996	4-Hydroxycoumarin	Cinnamyl alcohols	C02646	Biosynthesis of secondary metabolites(ko01110)
pme0193	L-Glutamine	Carboxylic acids and derivatives	C00064	Biosynthesis of amino acids(ko01230)
pme0026	L-(+)-Lysine	Carboxylic acids and derivatives	C00047	Biosynthesis of amino acids(ko01230)
mws0024	Gallic acid	--	--	unknown
mws0058	Diosmetin	--	--	unknown
mws0145	2-Methoxybenzoic acid	--	--	unknown
mws0147	3-Hydroxy-3-methyl butyric acid	--	--	unknown
mws0237	Anchoic Acid	--	--	unknown
mws0274	Phenyllactate(PLA)	--	--	unknown
mws0474	Dodecanedioic aicd	--	--	unknown
mws0574	Hydroxyisobutyric acid	--	--	unknown
mws0629	Asp-phe	--	--	unknown
mws0636	Phe-Phe	--	--	unknown
mws0736	N-Glycyl-L-leucine	--	--	unknown
mws1048	Cyanidin 3-O-galactoside	--	--	unknown
mws1060	9-(D-Arabinofuranosyl)hypoxanthine	--	--	unknown
mws1205	N-Acetyl-N-2-formyl-5-methoxykynurenamine	--	--	unknown
mws1715	Cordycepin	--	--	unknown
mws4176	DL-Alanyl-DL-phenylalanine	--	--	unknown
mws5040	Turanose	--	--	unknown
mws5041	Glycylisoleucine	--	--	unknown
mws5042	Glycylphenylalanine	--	--	unknown
pmb1587	4-Hydroxy-3,5-diisopropylbenzaldehyde	--	--	unknown
pmb2319	LysoPC 15:0	--	--	unknown
pmb2799	12,13-EODE	--	--	unknown
pme0253	N-Acetyl-L-leucine	--	--	unknown
pme1173	Allopurinol	--	--	unknown
pme1187	5-Methyluridine	--	--	unknown
pme2634	DL-Norvaline	--	--	unknown
pme3154	(Rs)-Mevalonic acid	--	--	unknown
pme3967	2-(Dimethylamino)guanosine	--	--	unknown
pme3968	7-Methylguanine	--	--	unknown
pmn001380	Eucommiol	--	--	unknown
pmn001686	10,16-Dihydroxy-palmitic acid	--	--	unknown
pmp000009	Centaureidin	--	--	unknown
pmp000578	Luteolin-7-O-glucuronide	--	--	unknown
pmp000602	6-Hydroxymusizin-8-O-B-D-glucoside	--	--	unknown
pmp001119	3,5-Dihydroxy-2,4-dimethoxy-9H-fluoren-9-one	--	--	unknown
