# Supplementary material for: Integrated Analysis of the Transcriptome and Metabolome Revealed the Molecular Mechanisms Underlying the Enhanced Salt Tolerance of Rice Due to the Application of Exogenous Melatonin
Source: Front Plant Sci. 2021 Jan 14;11:618680. doi: 10.3389/fpls.2020.618680 (PMC7840565; doi:10.3389/fpls.2020.618680)
Supplement: Supplementary Table 11 — Gene-metabolite correlation networks identified by Pearson’s correlation analysis. [file Table_11.XLSX]

## Sheet: Table S11
Table S11. Gene-metabolite correlation network identified by Pearson's correlation analysis with the criterion of |PCC| > 0.8 and CCP<0.05
Pathway	Gene ID	Function Annotation	Log2FC	Metabolite ID	Metabolite Name	Log2FC	PCC
Alanine, aspartate and glutamate metabolism (ko00250)	Os01g0682001	Glutamine amidotransferase	1.31	mws0192	Succinic acid	-0.81	-0.86958
	Os01g0682001			mws0219	L-Aspartic Acid	-2.1	-0.930508
	Os01g0682001			mws1706	Glutamic acid	-1.01	-0.938136
	Os01g0682001			pme0193	L-Glutamine	0.79	0.94799
	Os02g0134400	FAD dependent oxidoreductase	-1.38	mws0219	L-Aspartic Acid	-2.1	0.81867
	Os02g0134400			mws1706	Glutamic acid	-1.01	0.812521
	Os03g0183600	Aminotransferase	3.74	mws0192	Succinic acid	-0.81	-0.866559
	Os03g0183600			mws0219	L-Aspartic Acid	-2.1	-0.931779
	Os03g0183600			mws1706	Glutamic acid	-1.01	-0.925731
	Os03g0183600			pme0193	L-Glutamine	0.79	0.850538
	Os03g0712800	Glutamine synthetase	6.88	mws0219	L-Aspartic Acid	-2.1	-0.813394
	Os03g0712800			mws1706	Glutamic acid	-1.01	-0.83671
	Os03g0712800			pme0193	L-Glutamine	0.79	0.891485
	Os04g0447800	Aminotransferase	2.23	mws0192	Succinic acid	-0.81	-0.961015
	Os04g0447800			mws0219	L-Aspartic Acid	-2.1	-0.965353
	Os04g0447800			mws1706	Glutamic acid	-1.01	-0.961682
	Os04g0447800			pme0193	L-Glutamine	0.79	0.826022
	Os04g0447800			pme2559	N-Acetylaspartate	1.29	0.942422
	Os04g0614500	Aminotransferase	3.34	mws0192	Succinic acid	-0.81	-0.82171
	Os04g0614500			mws0219	L-Aspartic Acid	-2.1	-0.908806
	Os04g0614500			mws1706	Glutamic acid	-1.01	-0.926249
	Os04g0614500			pme0193	L-Glutamine	0.79	0.932447
	Os04g0614600	Aminotransferase	1.52	mws0192	Succinic acid	-0.81	-0.871151
	Os04g0614600			mws0219	L-Aspartic Acid	-2.1	-0.923236
	Os04g0614600			mws1706	Glutamic acid	-1.01	-0.940525
	Os04g0614600			pme0193	L-Glutamine	0.79	0.971025
	Os05g0475400	Aminotransferase	3.56	mws0219	L-Aspartic Acid	-2.1	-0.857722
	Os05g0475400			mws1706	Glutamic acid	-1.01	-0.876995
	Os05g0475400			pme0193	L-Glutamine	0.79	0.916019
	Os05g0555600	Pyridine nucleotide-disulphide oxidoreductase	-2.56	mws0219	L-Aspartic Acid	-2.1	0.912609
	Os05g0555600			mws1706	Glutamic acid	-1.01	0.913911
	Os07g0108300	Aminotransferase	-2.18	mws0192	Succinic acid	-0.81	0.946646
	Os07g0108300			mws0219	L-Aspartic Acid	-2.1	0.953172
	Os07g0108300			mws1706	Glutamic acid	-1.01	0.965706
	Os07g0108300			pme0193	L-Glutamine	0.79	-0.925975
	Os07g0108300			pme2559	N-Acetylaspartate	1.29	-0.818293
	Os08g0205900	Aminotransferase	2.41	mws0192	Succinic acid	-0.81	-0.968141
	Os08g0205900			mws0219	L-Aspartic Acid	-2.1	-0.996011
	Os08g0205900			mws1706	Glutamic acid	-1.01	-0.991546
	Os08g0205900			pme0193	L-Glutamine	0.79	0.908261
	Os08g0205900			pme2559	N-Acetylaspartate	1.29	0.898574
	Os10g0390500	Aminotransferase	1.35	mws0192	Succinic acid	-0.81	-0.836474
	Os10g0390500			mws0219	L-Aspartic Acid	-2.1	-0.909247
	Os10g0390500			mws1706	Glutamic acid	-1.01	-0.929331
	Os10g0390500			pme0193	L-Glutamine	0.79	0.951545
	Os10g0390600	Aminotransferase	2.92	mws0192	Succinic acid	-0.81	-0.920463
	Os10g0390600			mws0219	L-Aspartic Acid	-2.1	-0.97608
	Os10g0390600			mws1706	Glutamic acid	-1.01	-0.983994
	Os10g0390600			pme0193	L-Glutamine	0.79	0.93292
	Os10g0390600			pme2559	N-Acetylaspartate	1.29	0.818091
Amino sugar and nucleotide sugar metabolism (ko00520)	Os08g0526150	NAD dependent epimerase	9.81	mws1090	Glucose-1-phosphate	-1.43	-0.970245
	Os10g0189100	Phosphoglucomutase	-1.27				0.913106
	Os01g0687400	Glycosyl hydrolase	-2.65				0.880224
	Os06g0712500	Glycosyl transferase	1.63				-0.915293
	Os05g0580000	Nucleotidyl transferase	3.49				-0.9586
	Os03g0249500	NAD dependent epimerase	1.48				-0.929371
	Os12g0443600	GDP-mannose dehydrogenase	1.37				-0.923245
	Os04g0493400	Chitinase class I	4.71				-0.812223
	Os01g0190400	Hexokinase	2.65				-0.946848
	Os06g0137700	GDP-mannose 4,6 dehydratase	1.73				-0.988319
	Os09g0298200	Nucleotidyl transferase	2.79				-0.95324
	Os06g0726200	Chitinase class I	4.8				-0.830205
	Os07g0575500	Glycosyl hydrolase family 20	-2.69				0.950802
	Os03g0735000	Nucleotidyl transferase	-1.16				0.919259
	Os03g0280800	GDP-mannose 4,6 dehydratase	-3.27				0.842504
	Os05g0399400	Chitinase class I	10.39				-0.828143
	Os01g0847200	Nucleotidyl transferase	-1.29				0.989521
	Os03g0268400	Nucleotidyl transferase	2.83				-0.957623
	Os05g0415700	Glycosyl hydrolase	6.41				-0.820135
	Os06g0232200	pfkB family carbohydrate kinase	-1.35				0.967843
	Os03g0219450	Glycosyl hydrolase	-3.85				0.817781
	Os09g0531900	Glycosyl transferase	1.49				-0.965287
Cutin, suberine and wax biosynthesis (ko00073)	Os09g0363900	GMC oxidoreductase	3.58	pmn001578	Hexadecanoic acid	-0.83	-0.957145
	Os11g0507200	transferase	4.44				-0.872171
	Os09g0567600	NAD dependent epimerase	5.62				-0.822016
	Os02g0621300	Fatty acid hydroxylase	3.03				-0.919181
	Os01g0854800	Cytochrome P450	6.14				-0.919471
	Os02g0666500	Cytochrome P450	6.06				-0.885137
	Os09g0567500	NAD dependent epimerase	5.46				-0.888433
	Os04g0560100	Cytochrome P450	5.22				-0.922806
Linoleic acid metabolism (ko00591)	Os03g0179900	Lipoxygenase	-1.14	pmb2787	9-KODE	2.48	-0.891081
	Os05g0304600	Lipoxygenase	-1.64	pmb2787			-0.909466
	Os03g0700400	Lipoxygenase	3.41	pmb2787			0.966258
	Os03g0708000	phospholipase A2	4.75	pmb2787			0.97613
	Os02g0194700	Lipoxygenase	-2.32	pmb2787			-0.968227
	Os03g0699700	Lipoxygenase	5.48	pmb2787			0.925414
